# Supplementary material for: KdmA, a histone H3 demethylase with bipartite function, differentially regulates primary and secondary metabolism in A spergillus nidulans
Source: Mol Microbiol. 2015 Apr 11;96(4):839–60. doi: 10.1111/mmi.12977 (PMC4949671; doi:10.1111/mmi.12977)
Supplement: Supplementary file 1 — Supporting information [file MMI-96-839-s001.zip]

Archive with 2 entries (2 files):
- MMI_12977_supp-0001-SI.pdf
- MMI_12977_supp-0002_Table_3.xls
