# Supplementary material for: KdmA, a histone H3 demethylase with bipartite function, differentially regulates primary and secondary metabolism in A spergillus nidulans
Source: Mol Microbiol. 2015 Apr 11;96(4):839–60. doi: 10.1111/mmi.12977 (PMC4949671; doi:10.1111/mmi.12977)
Supplement: Supplementary file 1 — Supporting information [file MMI-96-839-s001.zip › MMI_12977_supp-0002_Table_3.xls]

## Sheet: kdmA_lightGEx
Genes.Name	A	Coef.KOD	Coef.KOL	Coef.WL	p.value.adj.KOD	p.value.adj.KOL	p.value.adj.WL	Any<.05
AN0034	6.69182	-0.183567	-0.614705	-0.526639	0.857221	0.000559438	0.00401129	TRUE
AN0147	6.2838	-0.379756	-0.71233	-0.285778	0.56406	0.000395353	0.317677	TRUE
AN0150	7.51803	-0.538129	-0.472843	-0.0032487	0.212356	0.00560888	0.999959	TRUE
AN0176	5.87522	0.00076229	0.281436	0.108012	0.999958	0.0406893	0.999959	TRUE
AN0179	6.18243	-0.090412	-0.480654	-0.2627	0.950782	0.000887242	0.123448	TRUE
AN0240	6.98448	-0.187868	-0.446934	-0.212389	0.822749	0.00296049	0.406896	TRUE
AN0294	6.3185	0.148022	0.362689	0.343644	0.865655	0.00822823	0.023957	TRUE
AN0313	6.48999	-0.0845612	0.450241	0.214137	0.982881	0.0398369	0.900315	TRUE
AN0324	6.22437	-0.0234463	-0.495131	-0.288426	0.994217	0.00148172	0.122506	TRUE
AN0338	7.8546	0.0967204	-0.590182	-0.383337	0.979023	0.0119949	0.277916	TRUE
AN0387	5.94568	-0.1685	0.435647	0.14158	0.881279	0.00994461	0.999959	TRUE
AN0438	6.59725	-0.0526946	0.332921	0.103428	0.988152	0.0308458	0.999959	TRUE
AN0447	6.02099	-0.154681	0.424773	0.0539326	0.905613	0.0115156	0.999959	TRUE
AN0453	7.32587	0.155656	-1.15299	-0.810127	0.944522	2.82206e-05	0.00123393	TRUE
AN0465	6.62877	-0.197431	-0.384445	-0.310315	0.86555	0.0320203	0.2128	TRUE
AN0467	8.28805	-0.297957	1.17405	0.603651	0.971045	0.0401711	0.841821	TRUE
AN0473	6.9069	-0.764174	-1.34999	-1.1384	0.108101	4.56809e-06	4.56825e-05	TRUE
AN0546	6.01648	-0.0398687	0.674464	0.0267349	0.994217	0.00822823	0.999959	TRUE
AN0559	6.21775	0.0291465	0.46263	0.0632613	0.993251	0.00142576	0.999959	TRUE
AN0575	6.36394	0.0544735	-0.250073	-0.158688	0.972229	0.0219049	0.41414	TRUE
AN0579	6.75337	0.0510354	-0.580669	-0.0542416	0.988613	0.0011102	0.999959	TRUE
AN0620	5.91631	0.0671763	0.352722	-0.011887	0.975294	0.0232833	0.999959	TRUE
AN0635	5.98211	0.162492	0.289965	0.0487842	0.819354	0.0180968	0.999959	TRUE
AN0693	7.29237	0.23912	2.04863	1.79162	0.876394	3.3383e-07	3.63962e-06	TRUE
AN0694	6.37251	-0.320466	0.841362	0.637594	0.732001	0.000266164	0.00521861	TRUE
AN0709	7.30702	0.378566	2.28679	1.22592	0.638809	7.008e-08	2.09712e-05	TRUE
AN0732	5.94606	0.0568795	0.35788	0.0314458	0.975526	0.00851693	0.999959	TRUE
AN0734	7.91902	-1.02097	-0.858949	-0.758662	0.221451	0.00875625	0.0436992	TRUE
AN0768	6.38996	-0.155894	0.111699	0.514631	0.934658	0.740985	0.0205094	TRUE
AN0771	6.31723	0.168329	0.777846	0.0973289	0.97235	0.0256807	0.999959	TRUE
AN0782	6.03846	0.220003	0.448793	-0.101322	0.838767	0.0140678	0.999959	TRUE
AN0785	7.70343	0.57204	-0.685634	-0.346671	0.484675	0.00602236	0.452587	TRUE
AN0786	6.68817	0.335316	-0.46874	-0.14367	0.626385	0.00839379	0.999959	TRUE
AN0824	6.93538	-0.556397	-0.47461	-0.358882	0.411228	0.0268259	0.250834	TRUE
AN0840	5.94967	-0.123241	-0.268398	-0.165682	0.904271	0.045317	0.629263	TRUE
AN0843	6.79124	-0.232057	-0.450573	-0.132355	0.815476	0.00941713	0.999959	TRUE
AN0850	6.11932	0.0355543	-0.541218	-0.201667	0.993251	0.00373856	0.769926	TRUE
AN0858	6.02827	0.212903	0.42436	0.00851284	0.822749	0.00992484	0.999959	TRUE
AN0860	6.40623	-0.0503505	0.36756	0.165126	0.989759	0.0401711	0.952273	TRUE
AN0875	6.11133	0.140564	-0.267757	-0.036048	0.832827	0.0175634	0.999959	TRUE
AN0894	6.07698	0.0226024	0.430041	0.193778	0.996762	0.049555	0.97125	TRUE
AN0904	6.26209	-0.135718	-0.486421	-0.111337	0.876394	0.000744302	0.999959	TRUE
AN0912	6.20487	-0.392235	-0.347114	-0.239516	0.441863	0.0268259	0.354838	TRUE
AN0930	6.80504	0.170234	1.44204	0.624417	0.988613	0.00976976	0.760415	TRUE
AN0931	6.20761	-0.34734	0.565971	0.15382	0.640766	0.00348006	0.999959	TRUE
AN0954	6.31546	0.267295	0.442649	0.308721	0.822749	0.0327328	0.383373	TRUE
AN0964	7.12765	-0.0247228	-1.51181	-0.638569	0.994217	7.008e-08	0.000210184	TRUE
AN0972	5.91534	-0.0665632	0.261139	-0.00741637	0.957392	0.0145233	0.999959	TRUE
AN10015	6.43494	-0.0894353	-0.328793	-0.0795149	0.965756	0.0446668	0.999959	TRUE
AN10021	6.70713	-0.503547	-0.898478	-0.231656	0.527424	0.000374639	0.871416	TRUE
AN10030	7.41579	-0.0859555	0.478428	0.078225	0.968933	0.00402678	0.999959	TRUE
AN10034	5.9465	-0.0793531	0.444885	0.162791	0.972229	0.0060458	0.872441	TRUE
AN10038	7.73802	-1.00126	-0.557514	0.160968	0.000366411	0.000134431	0.574753	TRUE
AN10044	8.09877	-0.243903	-1.01278	-0.0450051	0.778807	8.72865e-06	0.999959	TRUE
AN10053	6.29098	0.177979	-0.367618	-0.00537715	0.802522	0.00501578	0.999959	TRUE
AN10055	6.07138	-0.0609814	0.319519	0.0812735	0.975053	0.0171872	0.999959	TRUE
AN10090	7.13911	0.189151	-0.583373	-0.585706	0.905613	0.00560888	0.0108081	TRUE
AN10098	6.17224	0.0268299	0.0914643	1.24059	0.993684	0.676219	8.8746e-07	TRUE
AN10120	6.72826	1.06293	0.156513	0.0688115	0.000219141	0.273206	0.999959	TRUE
AN10123	6.04292	0.0519864	0.337942	0.167704	0.987305	0.0209151	0.735777	TRUE
AN10160	6.00096	-0.205876	-0.29632	-0.133633	0.648737	0.00892937	0.685975	TRUE
AN10161	6.16012	-0.306542	0.444666	0.250691	0.71518	0.0170059	0.522761	TRUE
AN10168	5.92626	-0.13379	0.246871	0.0798022	0.870258	0.0487447	0.999959	TRUE
AN10198	6.10762	-0.239352	-0.406724	0.0168697	0.658712	0.0032286	0.999959	TRUE
AN10202	7.57016	-0.126056	0.170011	0.300428	0.862603	0.162122	0.0175016	TRUE
AN10222	6.41891	-0.0548662	-0.407503	-0.300402	0.988613	0.0166922	0.204118	TRUE
AN10223	6.65487	-0.344907	-0.719486	-0.372234	0.72965	0.00172661	0.230869	TRUE
AN10238	6.75248	0.0640233	0.548154	0.801191	0.979336	0.00107438	8.69735e-05	TRUE
AN10261	6.11525	-0.423796	-0.413954	-0.125505	0.402119	0.0100564	0.999959	TRUE
AN10271	6.0808	-0.0643071	0.273522	-0.0324716	0.974727	0.0481845	0.999959	TRUE
AN10282	6.03934	-0.0861125	-0.27826	-0.00605298	0.950782	0.0290487	0.999959	TRUE
AN10285	6.84734	0.0644475	0.380378	0.187207	0.975294	0.00976976	0.598047	TRUE
AN10289	6.03606	-0.258464	0.372225	0.127832	0.797743	0.0441386	0.999959	TRUE
AN10296	6.52094	-0.327252	-0.692905	-0.49542	0.663285	0.000585333	0.0158831	TRUE
AN10305	6.30461	-0.22135	-0.575252	0.213992	0.822749	0.00151928	0.627899	TRUE
AN10335	6.20939	0.0640957	-0.283913	-0.116276	0.965756	0.0145358	0.892141	TRUE
AN10356	9.07562	-1.14316	1.40673	1.17374	0.0112683	4.56809e-06	4.86824e-05	TRUE
AN10364	6.15061	0.0871785	-0.282987	-0.119333	0.935658	0.0121055	0.842939	TRUE
AN10377	6.29739	-0.1792	-0.0120081	0.432641	0.818188	0.971857	0.00441032	TRUE
AN10380	6.02315	-0.239249	-0.426203	0.0219341	0.587056	0.000744302	0.999959	TRUE
AN10391	6.32107	-0.125113	-0.344778	0.0170671	0.943271	0.0441386	0.999959	TRUE
AN10403	6.05815	-0.26559	0.568239	0.159281	0.652352	0.000467803	0.808548	TRUE
AN1041	6.31732	-0.0807428	-0.441133	-0.249548	0.97235	0.00860267	0.37975	TRUE
AN10424	6.00841	-0.325284	-0.358269	-0.25567	0.640766	0.0430831	0.41491	TRUE
AN10426	6.11015	-0.245472	-0.491246	-0.370312	0.805481	0.00642256	0.0877396	TRUE
AN10442	6.58879	-0.177956	-0.314533	-0.0404135	0.768811	0.00881788	0.999959	TRUE
AN10454	6.04257	0.0464017	-0.229736	-0.0540828	0.980346	0.0491847	0.999959	TRUE
AN1047	7.26541	0.484318	0.999501	0.343967	0.458099	5.37906e-05	0.229583	TRUE
AN10533	6.20694	-0.35409	0.505525	0.189687	0.53088	0.00249591	0.696065	TRUE
AN10540	6.72657	-0.0913431	-0.559687	-0.444978	0.952959	0.000326176	0.00434992	TRUE
AN10557	6.85783	-0.404513	0.51045	0.300998	0.705858	0.0344138	0.619089	TRUE
AN10574	6.16414	-0.181454	0.308038	0.373895	0.838767	0.0436437	0.029986	TRUE
AN10588	6.28652	0.0945718	-0.496799	-0.419926	0.954769	0.00144231	0.0104378	TRUE
AN10592	6.2509	-0.297872	1.07993	-0.0810689	0.665	5.68587e-06	0.999959	TRUE
AN1060	5.98248	-0.222725	-0.2796	0.0198324	0.732001	0.0492593	0.999959	TRUE
AN10607	5.97954	0.131912	0.304731	0.0330191	0.902491	0.0322488	0.999959	TRUE
AN10634	6.15911	0.115305	0.464617	0.329354	0.948444	0.00549206	0.107995	TRUE
AN1066	6.18714	-0.213193	0.76619	0.142885	0.771099	2.82796e-05	0.893335	TRUE
AN10678	6.14475	-0.350608	0.836316	0.3502	0.797743	0.00149493	0.460316	TRUE
AN10681	7.41226	0.263763	-0.406153	-0.0107854	0.722891	0.0137401	0.999959	TRUE
AN10691	6.34187	-0.163123	-0.635907	-0.415086	0.933452	0.00242566	0.0947243	TRUE
AN10698	6.07154	-0.234037	-0.387641	-0.17591	0.778291	0.0144084	0.77622	TRUE
AN10700	5.91246	0.0148517	-0.312358	0.0165643	0.996762	0.0276029	0.999959	TRUE
AN10709	7.40967	-0.179018	-0.119024	-0.334526	0.760453	0.420019	0.0104378	TRUE
AN10718	6.43318	-0.165979	-0.464951	-0.180574	0.933651	0.0232833	0.990872	TRUE
AN10726	6.49955	0.473596	-0.2878	-0.4199	0.173405	0.0401743	0.00688898	TRUE
AN10736	6.1431	-0.242487	0.545224	0.130267	0.849637	0.00957565	0.999959	TRUE
AN10740	7.15231	-0.572708	-0.278869	-0.313728	0.0581083	0.0441386	0.0510169	TRUE
AN10847	6.6176	-0.0923851	0.88314	0.507633	0.957392	1.07465e-05	0.00265175	TRUE
AN10854	5.91041	-0.0585847	-0.246417	0.0596483	0.972256	0.0406893	0.999959	TRUE
AN10869	5.92082	-0.0131039	0.275581	-0.0297274	0.99762	0.0403657	0.999959	TRUE
AN1087	6.00547	-0.0711425	-0.240708	-0.0691806	0.963593	0.0481769	0.999959	TRUE
AN10886	6.30225	-0.0958137	-0.31196	-0.295597	0.940874	0.014129	0.0451383	TRUE
AN1089	6.24139	-0.00261013	0.545694	0.142899	0.99936	0.00179724	0.999959	TRUE
AN10901	6.54364	0.305303	0.825316	0.624483	0.706489	0.000134431	0.00265175	TRUE
AN10964	7.46318	0.654061	0.150379	-0.00576159	0.00634278	0.245285	0.999959	TRUE
AN10977	6.47769	-0.202861	0.817393	0.822935	0.932324	0.00153576	0.00290597	TRUE
AN10981	6.21836	-0.0659883	-0.307137	-0.32501	0.973845	0.0275672	0.0436992	TRUE
AN10982	6.16198	-0.32062	-0.356397	-0.224575	0.546727	0.0161054	0.367707	TRUE
AN10990	6.19383	-0.156731	-0.453313	-0.296102	0.943271	0.0354313	0.483552	TRUE
AN10996	6.17418	-0.322631	-0.284722	-0.149862	0.431792	0.0249152	0.696065	TRUE
AN11017	7.15096	1.03766	0.689447	1.01136	0.0618969	0.0072989	0.000736578	TRUE
AN11021	7.39614	1.85928	1.27356	0.997948	0.00466706	0.000315166	0.0047103	TRUE
AN11062	6.26608	-0.0474849	-0.384491	-0.310383	0.988214	0.00849071	0.0743674	TRUE
AN11080	6.54063	-0.369059	-0.503564	-0.29842	0.383766	0.000768223	0.0722244	TRUE
AN11091	6.89651	-0.0381769	0.412194	0.137751	0.988613	0.00125197	0.733751	TRUE
AN11117	6.03703	-0.181554	-0.254895	-0.10492	0.778526	0.0401864	0.999959	TRUE
AN11125	6.23024	-0.259234	-0.403208	-0.283857	0.797743	0.0288671	0.3498	TRUE
AN11139	6.61723	-0.100596	0.552636	0.342091	0.954078	0.000995045	0.0663	TRUE
AN11143	6.1076	-0.1913	-0.260934	0.041095	0.768811	0.0428459	0.999959	TRUE
AN11154	6.24549	-0.365478	-0.424467	-0.0647799	0.527424	0.00941713	0.999959	TRUE
AN11161	6.05338	-0.20679	0.353871	0.0594298	0.748941	0.00859668	0.999959	TRUE
AN11168	6.07071	-0.160397	-0.313704	-0.0925027	0.865655	0.034149	0.999959	TRUE
AN11210	6.02927	-0.126789	0.464972	0.059095	0.942307	0.00760695	0.999959	TRUE
AN11228	6.1258	0.402954	0.275017	0.0536894	0.226147	0.0346193	0.999959	TRUE
AN11314	6.00914	-0.304563	0.311466	0.245227	0.466929	0.0147672	0.134831	TRUE
AN11347	7.131	0.160737	-0.262788	-0.402355	0.876336	0.10478	0.0210608	TRUE
AN11395	6.9354	0.00184224	-0.280273	-0.197917	0.99936	0.0406893	0.41491	TRUE
AN11477	5.90591	-0.11745	0.418327	0.232508	0.94233	0.00907021	0.408622	TRUE
AN1152	6.77391	-0.219487	-0.519041	0.0377708	0.722891	0.000538848	0.999959	TRUE
AN11584	6.15406	-0.107261	-0.440794	-0.228319	0.928272	0.00117071	0.186224	TRUE
AN11597	6.75784	0.138067	-0.731611	-0.750459	0.888491	3.91627e-05	6.90159e-05	TRUE
AN1160	6.58471	-0.549308	-0.0402761	-0.407196	0.0534955	0.875382	0.00507391	TRUE
AN11612	6.78932	-0.458516	0.238589	-0.64546	0.265413	0.148215	0.000471993	TRUE
AN11705	6.97304	0.0711458	-0.54413	-0.339101	0.979572	0.00275755	0.12931	TRUE
AN1198	6.43252	0.0382828	0.800273	0.866618	0.991602	2.82796e-05	2.86979e-05	TRUE
AN12010	6.15077	-0.0250593	0.270786	0.140555	0.993251	0.0290487	0.746474	TRUE
AN12090	6.47087	0.846753	0.878994	0.566463	0.133003	0.0006646	0.0379546	TRUE
AN1213	6.08939	-0.269958	-0.668568	-0.0850312	0.768152	0.000632865	0.999959	TRUE
AN1217	7.30225	-0.241336	-0.581194	-0.384478	0.719332	0.000429859	0.0214546	TRUE
AN1220	6.40804	0.27783	0.393568	0.190311	0.66034	0.0113635	0.649137	TRUE
AN1242	6.92558	-0.660997	-0.503444	-0.384287	0.00488458	0.000137632	0.00265175	TRUE
AN1246	6.83121	-0.502879	-0.849701	-0.619275	0.128282	8.72865e-06	0.00029433	TRUE
AN1250	6.18713	-0.477959	0.318163	0.416185	0.277129	0.0535176	0.0231523	TRUE
AN1274	6.66131	0.180525	0.161275	0.301952	0.809272	0.295238	0.049133	TRUE
AN1274	6.04136	0.0670766	-0.372123	-0.0531889	0.972753	0.00849071	0.999959	TRUE
AN1322	6.23589	-0.363552	-0.380701	-0.306656	0.626385	0.0466175	0.292085	TRUE
AN1330	6.22901	-0.0798304	0.580397	0.479701	0.975053	0.00179724	0.0151809	TRUE
AN1331	6.07325	-0.18763	0.722511	0.155626	0.943271	0.00575615	0.999959	TRUE
AN1338	7.74171	-0.0953382	-0.738507	-0.681547	0.983036	0.00377757	0.0136638	TRUE
AN1345	7.37717	-0.171975	-0.385938	-0.339787	0.916457	0.0484403	0.208692	TRUE
AN1370	6.1738	0.196889	-0.304682	-0.373393	0.817141	0.0398369	0.0239565	TRUE
AN1397	7.13029	-0.0040307	-0.277603	0.0486006	0.999071	0.0401864	0.999959	TRUE
AN1401	6.24623	-0.44533	-0.3892	-0.272585	0.265413	0.00976976	0.177019	TRUE
AN1402	6.11071	-0.305996	-0.290855	-0.19213	0.404567	0.0127377	0.270786	TRUE
AN1406	6.08547	-0.11408	-0.382351	0.151684	0.943803	0.0144084	0.913382	TRUE
AN1414	6.26733	-0.182322	0.567764	0.242425	0.932604	0.0105796	0.796789	TRUE
AN1427	6.77408	0.00408305	1.47147	1.76662	0.999958	0.0224805	0.0141691	TRUE
AN1428	6.55214	-0.0466847	0.81319	1.18395	0.988214	1.52649e-05	1.48424e-06	TRUE
AN1433	6.49913	0.00132006	-0.513438	-0.183483	0.999933	0.00173124	0.697524	TRUE
AN1450	6.70765	0.0303662	0.0549119	0.582793	0.994217	0.877117	0.00385655	TRUE
AN1455	6.07105	-0.216568	-0.374541	-0.0679476	0.802253	0.0153755	0.999959	TRUE
AN1493	7.93201	0.326604	0.249538	0.325505	0.40836	0.0481885	0.0208999	TRUE
AN1520	7.98637	-0.0161014	0.276163	0.424692	0.994878	0.0509421	0.00664324	TRUE
AN1607	5.95852	-0.126387	0.286076	-0.00492632	0.906949	0.0401743	0.999959	TRUE
AN1611	6.14468	0.0744195	-0.439409	-0.158311	0.959311	0.000995045	0.598164	TRUE
AN1623	6.35159	-0.303067	-0.689135	-0.467929	0.849637	0.00892937	0.189916	TRUE
AN1628	6.5927	-0.224288	-0.581096	-0.487129	0.838767	0.00241943	0.0180451	TRUE
AN1638	6.55271	-0.28584	-0.547019	-0.15988	0.755223	0.00420373	0.999959	TRUE
AN1659	7.62205	0.254781	0.0989865	0.413696	0.527424	0.5191	0.00157325	TRUE
AN1666	6.14891	-0.165685	0.446399	0.216065	0.890991	0.00986665	0.621096	TRUE
AN1674	5.85097	0.0506355	-0.275428	-0.001851	0.975294	0.0154933	0.999959	TRUE
AN1705	6.07434	-0.92383	-0.0142824	-0.227977	0.0232767	0.975351	0.673263	TRUE
AN1714	6.44362	0.260306	-0.476925	-0.472067	0.607026	0.000744302	0.0016752	TRUE
AN1719	7.02197	0.0187915	-1.02221	-1.02641	0.997946	0.00018932	0.000348706	TRUE
AN1733	7.40028	-0.0863372	-0.589424	0.113907	0.975294	0.0032286	0.999959	TRUE
AN1754	6.0917	-0.161608	0.310959	0.282105	0.838767	0.0191116	0.0811004	TRUE
AN1792	6.73122	-0.571	-0.756473	-0.92002	0.0618969	2.39291e-05	1.09491e-05	TRUE
AN1799	7.92469	0.793356	0.414245	0.298568	0.00725875	0.0044984	0.0843588	TRUE
AN1846	6.44618	0.311082	-0.460264	-0.218572	0.645603	0.00751664	0.58573	TRUE
AN1847	7.23017	0.020771	-0.524027	-0.284227	0.994635	0.00242566	0.226523	TRUE
AN1848	8.36547	-0.116432	-0.594841	-0.677015	0.967212	0.00663724	0.0051683	TRUE
AN1892	6.03414	-0.02979	0.407207	0.216285	0.994217	0.0398404	0.785313	TRUE
AN1901	6.26315	-0.123915	-0.315699	-0.298746	0.932887	0.0398508	0.122506	TRUE
AN1917	8.08532	-0.0675175	-0.597488	-0.153742	0.988613	0.00892937	0.999959	TRUE
AN1920	7.08848	0.357469	0.374907	0.778821	0.865655	0.341331	0.038627	TRUE
AN1924	7.05087	-0.471769	0.453066	0.518443	0.152771	0.00151237	0.00106361	TRUE
AN1924	6.51407	-0.200754	0.792931	0.50406	0.918782	0.00121452	0.0660402	TRUE
AN1938	5.92696	-0.263124	-0.259686	0.0273184	0.601057	0.0480019	0.999959	TRUE
AN1950	7.03307	0.293603	0.457173	0.105011	0.706489	0.00966255	0.999959	TRUE
AN1952	7.02795	-0.0463313	0.989928	0.894776	0.990722	1.11719e-05	6.42842e-05	TRUE
AN1967	6.09102	-0.141709	0.447222	0.0502058	0.895371	0.00373856	0.999959	TRUE
AN1997	6.22989	-0.187077	0.766014	0.151087	0.865655	0.00013757	0.982258	TRUE
AN2009	6.7555	0.0749254	-1.07208	-0.297952	0.975294	7.27523e-06	0.211074	TRUE
AN2065	5.97302	-0.152692	-0.320497	-0.0580921	0.883116	0.0389076	0.999959	TRUE
AN2116	8.02085	-0.943783	-1.09795	0.993246	0.0299955	2.46386e-05	0.000129953	TRUE
AN2130	6.6463	-0.153328	-0.32323	-0.227858	0.83896	0.0121055	0.201038	TRUE
AN2133	6.3443	0.172975	-0.381846	-0.219391	0.856253	0.0121903	0.427442	TRUE
AN2144	7.12225	-0.106926	-0.983573	-0.160031	0.959311	1.86014e-05	0.961338	TRUE
AN2151	6.22155	-0.241983	-0.362998	-0.26253	0.701812	0.0112781	0.166587	TRUE
AN2171	6.92714	0.10559	0.372174	0.0919023	0.940874	0.00851693	0.999959	TRUE
AN2191	5.86763	-0.0854122	0.262617	0.020561	0.95177	0.0404523	0.999959	TRUE
AN2238	6.007	-0.179852	0.344847	0.111207	0.865455	0.0348239	0.999959	TRUE
AN2251	8.00901	0.0501918	0.0573921	0.386896	0.981975	0.803477	0.00623201	TRUE
AN2270	6.02347	-0.0184327	-0.291741	-0.0523632	0.994635	0.0444553	0.999959	TRUE
AN2282	8.31573	0.0273056	-0.324875	-0.140248	0.994217	0.0494403	0.999959	TRUE
AN2286	7.73122	-0.355489	-0.0660315	-0.468901	0.540859	0.830597	0.00959517	TRUE
AN2300	6.61595	1.0035	0.932923	0.228838	0.441863	0.0198496	0.999959	TRUE
AN2302	6.35037	0.0352393	-0.349783	0.0269191	0.992541	0.014456	0.999959	TRUE
AN2337	6.30383	0.0484571	0.555963	-0.0115729	0.991188	0.00290262	0.999959	TRUE
AN2351	5.9078	0.0100247	-0.0199504	0.397028	0.997946	0.950952	0.0144906	TRUE
AN2371	6.16813	-0.0829957	0.440018	0.127135	0.975053	0.0153142	0.999959	TRUE
AN2385	7.29298	-0.222275	-0.765223	-0.642584	0.812126	9.32184e-05	0.000821805	TRUE
AN2404	6.36941	-0.248737	0.75762	0.684861	0.769264	0.000126508	0.00057045	TRUE
AN2425	7.89581	-0.224462	-0.679726	-0.801651	0.876336	0.00254477	0.00142509	TRUE
AN2426	7.3109	0.283438	0.461696	0.226219	0.789765	0.0181435	0.72851	TRUE
AN2458	6.04471	-0.324323	-0.363765	-0.246201	0.50758	0.00992484	0.209406	TRUE
AN2477	6.35252	-0.122626	0.881195	0.498255	0.971045	0.000643789	0.0843588	TRUE
AN2488	7.19506	0.00081593	0.036634	0.642214	0.999958	0.938289	0.00802343	TRUE
AN2498	6.40371	-0.0634589	0.350477	0.273271	0.974978	0.0101289	0.109061	TRUE
AN2509	6.66319	-0.688177	-0.565982	-0.448268	0.42593	0.036308	0.256741	TRUE
AN2526	7.07906	-0.791296	-0.467265	-0.503407	0.021514	0.00468096	0.00529032	TRUE
AN2530	6.09513	0.482967	0.423242	-0.0266979	0.265413	0.00966255	0.999959	TRUE
AN2531	6.32294	0.00422338	0.426293	0.34545	0.999344	0.0261069	0.182644	TRUE
AN2555	6.1042	-0.379582	-0.556942	-0.347315	0.649683	0.00833392	0.256934	TRUE
AN2557	7.26932	-0.414581	-0.248551	0.214255	0.192975	0.0498965	0.231203	TRUE
AN2572	7.49424	-0.272649	-0.366773	-0.278027	0.637287	0.0112275	0.133374	TRUE
AN2581	5.9861	-0.215133	0.441454	0.281005	0.888491	0.0481885	0.605193	TRUE
AN2583	6.50218	-0.26494	-0.0551348	-0.777706	0.821905	0.895091	0.00109562	TRUE
AN2601	6.01096	-0.0209909	-0.380125	-0.121649	0.994217	0.00684445	0.990947	TRUE
AN2606	6.49446	-0.204416	-0.114177	0.561294	0.722891	0.503744	0.000316141	TRUE
AN2659	6.30204	-0.294043	0.558701	-0.109637	0.823262	0.0151668	0.999959	TRUE
AN2740	6.30904	-0.0324665	0.417212	0.21446	0.994217	0.0401818	0.842013	TRUE
AN2761	7.45606	-0.0824128	-0.417205	-0.0782948	0.96524	0.00530259	0.999959	TRUE
AN2765	6.21098	0.806977	0.231615	0.0813643	0.00466706	0.101053	0.999959	TRUE
AN2792	5.95994	0.240368	0.431932	0.102391	0.82882	0.023216	0.999959	TRUE
AN2815	6.58613	-0.148609	0.91289	0.347667	0.950782	0.000250884	0.313724	TRUE
AN2822	5.9366	-0.0137472	0.498157	0.0948741	0.997946	0.00252953	0.999959	TRUE
AN2831	8.21353	-0.28855	-0.389636	-1.1979	0.790373	0.0545443	2.34563e-05	TRUE
AN2860	6.27219	-0.385857	-0.463671	-0.114384	0.402119	0.00238212	0.999959	TRUE
AN2867	7.98271	0.22153	-0.705053	-0.159244	0.795916	0.000134431	0.875362	TRUE
AN2877	6.32194	0.207429	0.576154	0.341548	0.833501	0.00124388	0.100889	TRUE
AN2921	6.96682	0.188363	-0.515322	-0.32042	0.812296	0.000637296	0.0455664	TRUE
AN2928	7.29764	-0.060588	-0.122888	-0.6052	0.987621	0.632617	0.00231152	TRUE
AN2942	5.90788	-0.0991599	0.406679	0.0720679	0.95177	0.00709515	0.999959	TRUE
AN2943	7.12271	-0.18721	1.61339	1.04431	0.898672	5.593e-07	7.3791e-05	TRUE
AN2954	8.84898	0.0358554	-0.0275287	-0.396759	0.993251	0.935706	0.0208602	TRUE
AN2968	6.95465	-0.109564	-0.741406	-0.639797	0.957392	0.000231118	0.00158072	TRUE
AN2996	6.1579	-0.221701	0.297425	-0.110118	0.760806	0.0420444	0.999959	TRUE
AN3022	6.09237	-0.115569	0.314316	0.0351731	0.916457	0.0157141	0.999959	TRUE
AN3032	6.5215	1.03831	0.0429525	0.68625	0.00011797	0.836901	1.53395e-05	TRUE
AN3032	5.88676	0.048691	0.241394	0.0969971	0.975294	0.0370383	0.999959	TRUE
AN3034	6.63648	0.0940291	0.474769	0.0376506	0.968069	0.00764091	0.999959	TRUE
AN3036	6.34785	-0.240012	-0.398807	-0.178523	0.831992	0.0400667	0.955155	TRUE
AN3058	6.78215	-0.640306	-0.628954	-0.256461	0.0260127	9.33343e-05	0.134838	TRUE
AN3075	6.73061	0.0592698	-0.407921	-0.165543	0.97235	0.00151454	0.504617	TRUE
AN3080	5.95998	-0.2403	-0.289438	-0.118894	0.649683	0.028413	0.963499	TRUE
AN3085	6.55229	0.192676	1.53663	0.307684	0.875621	4.7715e-07	0.251085	TRUE
AN3086	7.15677	0.00746921	0.697049	0.626152	0.998356	0.000146645	0.000736578	TRUE
AN3100	6.29957	-0.124551	-0.312425	0.0317382	0.898074	0.0177774	0.999959	TRUE
AN3101	5.97836	-0.0673536	0.320028	0.0380913	0.975294	0.0444553	0.999959	TRUE
AN3141	7.78441	-0.187829	-0.588064	-0.794822	0.802522	0.000173575	2.44096e-05	TRUE
AN3182	6.23647	-0.0279403	-0.39679	-0.0795695	0.993251	0.00592944	0.999959	TRUE
AN3201	6.32305	-0.262901	-0.460015	-0.19568	0.842395	0.0404176	0.99419	TRUE
AN3203	6.76893	-0.0753019	0.803799	0.430349	0.975053	6.06152e-05	0.0191869	TRUE
AN3208	6.47766	-0.112655	-0.51759	-0.414468	0.957202	0.00480187	0.0455664	TRUE
AN3209	6.32888	-0.25586	-0.42233	-0.288442	0.728152	0.00936401	0.191962	TRUE
AN3253	6.08044	-0.0532877	-0.288262	-0.19507	0.98373	0.0450629	0.499267	TRUE
AN3254	6.11376	-0.232091	-0.41713	-0.233143	0.789532	0.00957565	0.413619	TRUE
AN3312	6.45014	-0.661721	-1.1018	-0.53796	0.0315139	9.8761e-07	0.00124615	TRUE
AN3330	6.20252	-0.0006001	-0.231628	-0.415433	0.999958	0.25501	0.0456268	TRUE
AN3331	6.68593	-0.119693	-0.255712	-0.632455	0.965756	0.324039	0.0091216	TRUE
AN3334	6.08759	0.0504071	0.551352	0.237633	0.987621	0.000547695	0.275461	TRUE
AN3349	6.69599	-0.100367	0.18838	-0.450512	0.934177	0.16477	0.00177118	TRUE
AN3359	6.29243	-0.25479	-0.373299	-0.0182665	0.557372	0.00279473	0.999959	TRUE
AN3361	9.07496	-0.784542	1.46358	0.71235	0.549864	0.000369453	0.128688	TRUE
AN3366	6.59657	-0.217685	-0.680168	0.00293699	0.815346	0.000239161	0.999959	TRUE
AN3396	5.96995	-0.199861	-0.337186	-0.289883	0.83155	0.0358913	0.177019	TRUE
AN3402	6.83348	-0.304662	-0.494371	0.311047	0.520792	0.000697314	0.0455664	TRUE
AN3404	5.91902	-0.0199419	0.277088	-0.035459	0.994217	0.0400667	0.999959	TRUE
AN3419	6.15498	-0.374848	-0.376351	-0.0954331	0.479195	0.0180968	0.999959	TRUE
AN3433	6.23532	0.297745	0.809014	0.105631	0.795601	0.000476799	0.999959	TRUE
AN3459	6.33309	-0.358629	-0.340775	-0.178007	0.441863	0.0175143	0.636208	TRUE
AN3469	8.29138	-0.378226	-0.596863	-0.106767	0.692415	0.00786814	0.999959	TRUE
AN3481	6.08975	-0.0873204	-0.374826	-0.262226	0.955648	0.00709515	0.134831	TRUE
AN3512	5.90437	0.0615695	0.362135	0.00491438	0.98373	0.0276029	0.999959	TRUE
AN3515	6.41166	0.00034332	-0.516806	-0.132476	0.999958	0.00115724	0.971574	TRUE
AN3519	6.20513	-0.409275	-0.512181	-0.213221	0.443117	0.00293765	0.589961	TRUE
AN3551	6.1739	0.0705632	0.366038	-0.030743	0.974978	0.0153755	0.999959	TRUE
AN3555	5.91256	0.154956	0.309212	-0.0838179	0.83155	0.0125359	0.999959	TRUE
AN3559	6.55913	-0.41735	-0.497001	-0.0879733	0.458099	0.00512732	0.999959	TRUE
AN3568	7.99915	0.199496	-0.935366	-0.106343	0.800918	4.56809e-06	0.999959	TRUE
AN3591	6.66851	-0.26543	-0.548453	-0.168697	0.760806	0.00246651	0.913382	TRUE
AN3598	7.65435	-0.149066	-0.545416	0.145072	0.934658	0.00523281	0.999959	TRUE
AN3606	6.6335	0.0701235	-0.362585	-0.205185	0.979023	0.034149	0.672812	TRUE
AN3624	6.43537	-0.320923	-0.348156	0.0402058	0.638809	0.0428459	0.999959	TRUE
AN3639	6.69408	-0.0656729	-0.325233	-0.115179	0.978096	0.0401711	0.999959	TRUE
AN3641	6.21275	-0.334245	-0.244841	0.238807	0.343085	0.045317	0.122305	TRUE
AN3674	8.07485	-0.758166	-0.0906881	-0.291735	0.0355189	0.7542	0.209021	TRUE
AN3675	7.44033	0.14948	0.919362	0.0826465	0.881371	8.59e-06	0.999959	TRUE
AN3679	5.95648	0.0580029	0.538438	0.153162	0.984834	0.00129358	0.91086	TRUE
AN3696	6.54391	0.42578	0.531464	0.173525	0.21721	0.0003846	0.583634	TRUE
AN3712	6.58594	0.112687	-0.345501	-0.0787934	0.902977	0.00535683	0.999959	TRUE
AN3719	6.43918	0.105132	-0.47983	-0.223638	0.959311	0.00709515	0.596781	TRUE
AN3725	5.94384	-0.130268	0.415001	0.0366109	0.957392	0.0480019	0.999959	TRUE
AN3735	6.22575	0.0770999	-0.340888	-0.179604	0.966419	0.0159791	0.605257	TRUE
AN3748	6.18774	0.112367	-0.365853	-0.115547	0.949851	0.0249152	0.999959	TRUE
AN3756	6.27604	-0.0541535	-0.326672	0.0479328	0.979023	0.0131466	0.999959	TRUE
AN3776	6.3025	-0.393682	-0.5429	-0.430288	0.682906	0.0166922	0.14257	TRUE
AN3791	6.38284	-0.120395	-0.601947	-0.290282	0.946367	0.000861355	0.214745	TRUE
AN3795	6.91342	0.0934634	-0.361134	-0.218186	0.96524	0.0262667	0.522228	TRUE
AN3804	7.45877	0.0379075	-0.132519	-0.497362	0.993251	0.558675	0.00602574	TRUE
AN3845	7.1865	0.184295	0.365486	0.270927	0.821481	0.00976976	0.134567	TRUE
AN3846	6.96626	-0.131368	0.32106	0.112641	0.889372	0.01767	0.999959	TRUE
AN3866	6.29148	0.129428	1.34948	0.447068	0.966419	1.57303e-05	0.146323	TRUE
AN3872	6.6919	-0.295745	0.64193	0.543107	0.613627	0.000215058	0.0016752	TRUE
AN3915	6.02568	-0.0312727	-0.315578	0.031959	0.993251	0.0277599	0.999959	TRUE
AN3925	6.29286	-0.200816	-0.479504	-0.207021	0.790373	0.00123649	0.386246	TRUE
AN3928	6.20795	-0.248861	-0.380961	-0.299335	0.665	0.00746711	0.0769804	TRUE
AN3952	5.96421	-0.0471503	0.549758	0.0708033	0.989287	0.00163092	0.999959	TRUE
AN3957	6.0237	-0.148624	-0.443146	-0.203923	0.890991	0.00521256	0.552569	TRUE
AN3961	7.1483	-1.00041	-0.889596	-0.905162	0.0965726	0.00135346	0.00242266	TRUE
AN3976	5.88596	0.0566044	0.24097	0.0585428	0.972229	0.0372787	0.999959	TRUE
AN3983	8.20482	-0.329987	0.788895	0.780439	0.546727	3.7819e-05	8.69735e-05	TRUE
AN4003	6.69153	-0.842392	-1.43324	-1.03614	0.174026	1.46331e-05	0.000500578	TRUE
AN4020	6.06128	-0.386271	-0.324709	-0.1713	0.441863	0.0371026	0.778705	TRUE
AN4064	8.89922	-0.0816336	-0.0169108	-0.301871	0.946367	0.948203	0.0190083	TRUE
AN4080	6.12724	0.107706	-0.438476	-0.264965	0.957392	0.0113635	0.35428	TRUE
AN4089	6.04753	0.0270805	0.190035	0.367383	0.994217	0.302248	0.0431476	TRUE
AN4102	6.3518	0.124483	-0.45692	-0.140237	0.916457	0.00190232	0.892141	TRUE
AN4113	6.14333	-0.398751	0.458935	0.311869	0.615392	0.0238502	0.351453	TRUE
AN4135	6.18698	0.0129041	0.0141423	-0.345105	0.997946	0.967131	0.0239565	TRUE
AN4189	6.99166	-0.131412	0.161596	0.367082	0.911606	0.359052	0.0246334	TRUE
AN4190	7.05568	0.14292	-0.877098	-0.840599	0.934658	7.05682e-05	0.000210184	TRUE
AN4198	6.39922	-0.326119	-0.96373	-0.579298	0.67236	3.85522e-05	0.00558304	TRUE
AN4214	6.47373	-0.071237	-0.237019	0.00458486	0.959311	0.0480019	0.999959	TRUE
AN4218	7.38162	0.199811	-0.112075	-0.43079	0.795601	0.57199	0.00602574	TRUE
AN4223	6.66114	-0.19098	-0.428471	-0.14909	0.873497	0.0174804	0.999959	TRUE
AN4233	6.05707	-0.106811	0.255916	0.0650043	0.893153	0.0223639	0.999959	TRUE
AN4252	6.527	-0.157835	0.443791	0.441159	0.948444	0.0486199	0.119401	TRUE
AN4255	6.18166	-0.328576	0.717114	0.839125	0.744335	0.00137339	0.00076545	TRUE
AN4264	8.86758	0.180919	-0.873451	-0.816183	0.940736	0.000744302	0.00265175	TRUE
AN4264	9.03533	0.190553	-0.658157	-0.117606	0.925742	0.00420373	0.999959	TRUE
AN4295	6.12211	-0.00349105	0.440732	0.0691383	0.999344	0.0174804	0.999959	TRUE
AN4299	7.38013	0.201889	0.55696	1.26653	0.877661	0.0060458	1.36847e-05	TRUE
AN4324	6.73133	0.438417	1.19847	0.322981	0.257876	5.2517e-07	0.0629676	TRUE
AN4347	5.9335	-0.270539	0.325162	0.0265714	0.638708	0.0238528	0.999959	TRUE
AN4369	6.35854	-0.00632682	-0.326233	-0.117079	0.998356	0.0228318	0.999959	TRUE
AN4394	6.30182	-0.110539	0.0586051	0.396763	0.953841	0.858267	0.0451383	TRUE
AN4402	7.01326	-0.19704	-0.328002	-0.473865	0.757212	0.0107118	0.00144395	TRUE
AN4422	6.02917	0.0117716	-0.314319	0.00878833	0.997946	0.0229472	0.999959	TRUE
AN4423	6.8326	0.169622	-0.615994	0.217839	0.844306	0.000215852	0.370495	TRUE
AN4429	6.92049	0.46222	0.454725	0.00418897	0.212356	0.00252953	0.999959	TRUE
AN4443	7.18653	-0.267262	-0.284426	-0.469015	0.722891	0.10132	0.0115142	TRUE
AN4467	6.44541	-0.0837862	-0.407148	-0.197121	0.974978	0.0249195	0.805866	TRUE
AN4483	6.60195	-0.316006	1.35362	0.273355	0.754709	4.56809e-06	0.533864	TRUE
AN4521	6.19491	-0.0995478	-0.534872	-0.336592	0.96524	0.00340917	0.138367	TRUE
AN4522	6.91024	0.455274	-0.0359494	-0.376421	0.292871	0.915733	0.0393698	TRUE
AN4546	7.05218	-0.0693208	-0.393995	-0.154138	0.966419	0.00288628	0.666602	TRUE
AN4575	7.47093	0.232718	-0.650108	-0.539573	0.818188	0.0006646	0.00591613	TRUE
AN4586	6.38254	-0.237237	1.15029	0.323421	0.822749	8.10173e-06	0.211074	TRUE
AN4590	6.35414	0.687521	0.539423	-0.222108	0.108101	0.0044984	0.672812	TRUE
AN4594	6.28516	-0.1041	-0.36631	0.0331097	0.957392	0.0308228	0.999959	TRUE
AN4636	6.16671	0.0634052	0.404502	0.404169	0.975294	0.00662264	0.0134525	TRUE
AN4659	6.64243	-0.310161	-0.433623	-0.153639	0.604328	0.00602236	0.895573	TRUE
AN4688	6.75934	-0.159286	-0.518554	-0.0582194	0.915509	0.00460892	0.999959	TRUE
AN4691	7.5361	-0.0113832	0.250673	0.781989	0.997946	0.220845	0.000417146	TRUE
AN4696	6.24472	-0.0397454	0.260073	0.329513	0.988691	0.0641967	0.0384459	TRUE
AN4702	6.93012	-0.10544	-0.571931	-0.12374	0.934658	0.000220727	0.956273	TRUE
AN4720	6.32032	-0.0448707	0.315723	0.0987153	0.988214	0.0182646	0.999959	TRUE
AN4722	7.53056	-0.511435	0.290543	-0.686157	0.675136	0.436047	0.0431476	TRUE
AN4761	6.36005	-0.247886	-0.332367	-0.297788	0.71279	0.0273705	0.118227	TRUE
AN4784	7.48416	-0.263794	-1.07496	-0.303575	0.833501	4.88679e-05	0.444575	TRUE
AN4787	6.85708	-0.240501	-0.539643	-0.0271789	0.814309	0.00335291	0.999959	TRUE
AN4792	6.03935	0.12717	-0.298967	-0.144251	0.916901	0.0401711	0.894157	TRUE
AN4801	5.96743	-0.0708472	0.424445	-0.055415	0.973845	0.00530259	0.999959	TRUE
AN4809	6.59998	0.0109533	0.988056	0.313776	0.998356	0.000237427	0.528783	TRUE
AN4810	6.05565	-0.232024	-0.384969	-0.100116	0.838767	0.0480019	0.999959	TRUE
AN4820	6.24268	-0.0861888	-0.414103	-0.188544	0.948444	0.00144231	0.351453	TRUE
AN4822	8.51396	-1.40474	-1.70275	-1.37937	0.000747298	2.089e-07	4.12835e-06	TRUE
AN4829	6.03332	0.281402	0.266906	-0.0808645	0.527424	0.0361891	0.999959	TRUE
AN4859	7.56215	-0.0394955	-0.0611756	0.629729	0.991188	0.826886	0.000417146	TRUE
AN4865	6.56033	-0.219641	0.659712	0.619816	0.838868	0.000887242	0.00290597	TRUE
AN4878	6.72706	0.213003	0.396839	0.531547	0.865655	0.0422898	0.0141931	TRUE
AN4905	6.81099	-0.154513	-0.504728	0.0151065	0.941816	0.014129	0.999959	TRUE
AN4906	7.28791	0.151711	-0.331852	-0.12952	0.862603	0.0144084	0.930225	TRUE
AN4915	6.36653	-0.131137	-0.278558	-0.131138	0.856253	0.0157141	0.746474	TRUE
AN4920	6.12017	-0.302459	0.660313	0.179784	0.686371	0.000607334	0.874757	TRUE
AN4929	6.44195	-0.21966	0.389135	0.532759	0.860427	0.0481845	0.0145164	TRUE
AN4935	7.68309	0.12851	0.902304	0.469082	0.933503	1.57303e-05	0.00794957	TRUE
AN4937	6.26338	-0.354637	-0.385842	0.0328055	0.455929	0.00892937	0.999959	TRUE
AN4940	6.60835	-0.0278975	0.980581	0.728894	0.995249	0.000382071	0.00802343	TRUE
AN4946	6.47122	0.157093	0.787685	0.27482	0.905613	0.000110119	0.29782	TRUE
AN4976	6.65845	-0.0271048	0.371652	0.279879	0.994217	0.0191116	0.205187	TRUE
AN4991	6.62237	0.00208721	0.40899	0.114851	0.99936	0.00966255	0.999959	TRUE
AN4992	7.09009	0.0111333	0.464033	-0.0569746	0.997946	0.0032286	0.999959	TRUE
AN5002	5.86618	-0.148451	0.247834	0.00910962	0.830568	0.0367981	0.999959	TRUE
AN5009	6.13902	-0.0810753	-0.292558	-0.116306	0.953841	0.0184439	0.947041	TRUE
AN5015	6.04042	0.236511	0.370969	0.0671305	0.806967	0.0314307	0.999959	TRUE
AN5021	6.16775	-0.0246878	0.346016	0.155112	0.993684	0.00829629	0.676785	TRUE
AN5056	6.08855	-0.118014	0.419846	0.276547	0.948444	0.0122655	0.268317	TRUE
AN5057	6.26512	-0.508253	-0.340122	-0.49636	0.21721	0.0348715	0.00570656	TRUE
AN5108	6.08288	0.126291	-0.364474	-0.136795	0.899308	0.00760938	0.875362	TRUE
AN5168	6.20657	-0.292309	-0.264395	-0.044445	0.509385	0.0389749	0.999959	TRUE
AN5169	6.69719	0.0645338	-0.528229	-0.341413	0.980346	0.00179724	0.0811004	TRUE
AN5172	6.34585	-0.179916	-0.0774605	-0.328041	0.821905	0.745467	0.0401276	TRUE
AN5217	6.43276	0.151837	0.805161	0.441968	0.916878	9.6747e-05	0.0225385	TRUE
AN5226	6.45282	0.139406	-0.445858	-0.203667	0.902768	0.0038743	0.505758	TRUE
AN5226	6.1449	0.241776	-0.247709	0.0989013	0.612934	0.0441386	0.999959	TRUE
AN5244	6.37282	0.465816	0.554352	0.261217	0.240342	0.000768223	0.226354	TRUE
AN5251	6.30331	0.0406408	0.582966	0.10091	0.993251	0.00342038	0.999959	TRUE
AN5305	6.79474	-0.48163	-0.667312	0.258844	0.220158	0.000173136	0.237029	TRUE
AN5324	6.83918	-0.235521	1.75681	1.34147	0.932395	8.10173e-06	0.000182249	TRUE
AN5338	6.33683	-0.110707	0.735729	0.484941	0.950782	0.00013757	0.00794957	TRUE
AN5340	5.89115	-0.180286	0.354644	0.0115504	0.869188	0.0348936	0.999959	TRUE
AN5373	7.44111	-0.425466	-0.56323	-0.342401	0.724408	0.0358232	0.589961	TRUE
AN5421	7.96568	-0.286668	-1.02246	-0.779133	0.457819	3.4439e-07	1.11766e-05	TRUE
AN5430	9.355	-1.04735	-3.12718	-1.47556	0.196109	1.106e-07	0.000210184	TRUE
AN5442	7.05094	-0.0039257	0.287284	0.473928	0.999071	0.0256221	0.00144395	TRUE
AN5445	6.18627	-0.0889031	-0.452524	-0.0751287	0.946367	0.000803379	0.999959	TRUE
AN5457	6.229	-0.185055	-0.487207	-0.18182	0.823694	0.00151237	0.621096	TRUE
AN5458	6.69186	0.195776	-0.487522	-0.521949	0.783186	0.000768354	0.000918378	TRUE
AN5480	7.00497	-0.00855061	1.43853	1.04865	0.999071	2.25785e-05	0.000736578	TRUE
AN5489	6.08516	-0.0184269	0.298512	0.132089	0.994635	0.038408	0.955155	TRUE
AN5523	6.27023	-0.330193	0.525915	0.445147	0.545793	0.00117532	0.00829687	TRUE
AN5558	7.02009	-0.780738	-0.749069	-1.14075	0.404567	0.0121055	0.00107529	TRUE
AN5591	6.227	-0.132448	0.533591	-0.0194021	0.948444	0.00549119	0.999959	TRUE
AN5624	6.21717	0.0305503	0.765925	0.301192	0.994878	0.00455717	0.735777	TRUE
AN5646	6.27769	0.181277	0.441206	0.376555	0.931114	0.0430831	0.2128	TRUE
AN5648	6.08507	-0.203039	-0.347294	-0.155374	0.819354	0.0249152	0.891291	TRUE
AN5654	5.92176	0.220277	0.265439	0.0173775	0.649102	0.0276029	0.999959	TRUE
AN5663	6.05016	-0.352343	-0.372444	-0.287604	0.366958	0.00528532	0.0647138	TRUE
AN5673	5.99906	0.030247	-0.306542	-0.0138636	0.993251	0.0331307	0.999959	TRUE
AN5712	6.68904	-0.264705	0.202722	0.526648	0.790911	0.368227	0.0104378	TRUE
AN5737	6.25343	-0.440615	-0.394893	-0.337935	0.527424	0.0481845	0.231203	TRUE
AN5753	6.69486	0.055665	-0.620585	-0.189724	0.987587	0.000400984	0.672812	TRUE
AN5755	7.45905	0.32505	0.364566	0.0236374	0.441863	0.00583035	0.999959	TRUE
AN5762	7.05603	0.299516	-0.608395	-0.214063	0.802522	0.00557181	0.89438	TRUE
AN5771	6.20201	-0.0740299	-0.433041	-0.165325	0.975294	0.0111952	0.913382	TRUE
AN5802	6.14557	-0.131163	-0.273574	-0.0575537	0.875796	0.0292919	0.999959	TRUE
AN5810	6.51761	0.0632298	-0.578706	-0.200661	0.975294	0.000382071	0.488632	TRUE
AN5823	6.25832	-0.34673	-0.570408	-0.314786	0.441863	0.000275838	0.0517086	TRUE
AN5831	6.53657	-0.193128	0.267673	0.127245	0.753608	0.0329987	0.875362	TRUE
AN5834	7.33818	-0.280042	-0.483032	-0.476444	0.658058	0.00287015	0.00623201	TRUE
AN5856	6.04094	-0.0413203	0.407903	0.118041	0.993251	0.0450629	0.999959	TRUE
AN5857	6.64341	-0.187004	0.402375	0.475709	0.838767	0.00907021	0.00558304	TRUE
AN5860	6.38812	-0.00126712	-0.637068	-0.66662	0.999933	0.000249637	0.000326929	TRUE
AN5865	6.34617	-0.180048	0.349202	0.24978	0.860427	0.0296063	0.335015	TRUE
AN5885	6.97521	-0.647576	-0.719509	0.0138796	0.152774	0.000460308	0.999959	TRUE
AN5904	6.18909	0.11732	-0.347001	-0.254871	0.950782	0.0450629	0.391126	TRUE
AN5916	6.85654	-0.301139	-0.401214	0.0571258	0.722891	0.0325971	0.999959	TRUE
AN5929	6.07261	-0.336061	-0.249337	-0.0585988	0.260982	0.0262066	0.999959	TRUE
AN5966	6.21139	0.0437346	0.504574	0.218292	0.994217	0.0331307	0.955155	TRUE
AN5975	9.33939	-0.0204746	-1.4543	-0.499643	0.997946	1.07465e-05	0.101087	TRUE
AN5979	7.34949	-0.236383	-0.32183	-0.138326	0.755223	0.0375335	0.965897	TRUE
AN6010	6.58087	-0.175331	0.694925	0.436728	0.933452	0.0021294	0.106106	TRUE
AN6015	6.9137	-0.32889	-0.471582	-0.357304	0.683644	0.0131094	0.148187	TRUE
AN6018	5.97056	-0.273926	-0.252232	-0.0874261	0.527424	0.0414348	0.999959	TRUE
AN6024	6.31566	0.0252821	-0.40847	0.0131176	0.993251	0.00188412	0.999959	TRUE
AN6037	6.53065	0.0477815	-0.400704	0.0923726	0.988613	0.00992484	0.999959	TRUE
AN6046	6.14837	0.167763	-0.477592	-0.332038	0.865655	0.0027863	0.0720274	TRUE
AN6049	7.35409	0.307802	0.529818	0.105748	0.479195	0.000328748	0.999959	TRUE
AN6058	6.22552	-0.234244	0.339171	0.0594309	0.732538	0.0224161	0.999959	TRUE
AN6071	6.22385	-0.0933639	0.793078	0.487596	0.98373	0.00221808	0.122073	TRUE
AN6082	7.46919	-0.994448	-0.218992	-0.309097	0.0260127	0.396008	0.386246	TRUE
AN6104	6.00682	0.056398	0.294394	-0.0182709	0.975053	0.0180968	0.999959	TRUE
AN6118	6.30132	-0.0757936	0.744683	0.143544	0.975294	0.000250884	0.999959	TRUE
AN6127	7.51778	0.287738	-0.495689	0.150958	0.768811	0.0100564	0.999959	TRUE
AN6128	6.14084	-0.194439	-0.384228	-0.289654	0.818188	0.00909096	0.118407	TRUE
AN6137	6.11023	-0.076382	0.358996	0.220288	0.975902	0.0497886	0.664416	TRUE
AN6168	6.50867	-0.402199	-0.40014	-0.1388	0.444554	0.0148906	0.999959	TRUE
AN6192	6.44991	0.169992	0.413935	0.239659	0.83562	0.00369241	0.213727	TRUE
AN6195	7.84159	-0.0974203	0.614977	0.257003	0.983036	0.0142234	0.872441	TRUE
AN6202	6.30401	-0.00822216	-0.477049	-0.0743596	0.997946	0.00200904	0.999959	TRUE
AN6203	6.0437	-0.166694	0.339527	0.251955	0.822749	0.00909096	0.126863	TRUE
AN6232	6.75693	-0.0526738	-0.33684	-0.181076	0.987587	0.0249152	0.671755	TRUE
AN6234	6.24492	0.05421	-0.506949	-0.159118	0.989759	0.00909096	0.999959	TRUE
AN6236	6.12701	-0.0568911	-0.400764	-0.169814	0.985597	0.0101913	0.800208	TRUE
AN6241	6.53608	-0.343087	0.564416	0.159228	0.465378	0.000412297	0.778412	TRUE
AN6243	6.39514	-0.0349877	-0.452889	-0.0655006	0.988613	0.000605855	0.999959	TRUE
AN6249	6.02177	-0.0431112	0.529279	0.127194	0.991188	0.00194	0.999959	TRUE
AN6255	6.62734	0.010284	-0.380632	-0.309767	0.997946	0.012939	0.106106	TRUE
AN6263	7.20032	2.07967	0.0277316	0.152386	0.000121339	0.957335	0.999959	TRUE
AN6274	6.04804	0.0619077	0.327666	0.384837	0.979023	0.028651	0.0220677	TRUE
AN6277	7.15135	0.0680537	0.526036	0.114014	0.965756	0.000219738	0.955155	TRUE
AN6318	6.58417	-0.459342	-0.285949	-0.187449	0.0981403	0.01767	0.342936	TRUE
AN6327	6.29535	-0.0565651	-0.513937	-0.326205	0.988613	0.00888541	0.250834	TRUE
AN6401	6.56121	0.925558	1.22552	0.83568	0.000865336	1.106e-07	1.09491e-05	TRUE
AN6412	6.15408	-0.0410977	0.746705	0.161536	0.993251	0.000331823	0.996476	TRUE
AN6417	6.05212	0.0589333	0.254792	0.0752725	0.974442	0.0438818	0.999959	TRUE
AN6438	6.58993	-0.400964	-0.46054	-0.298084	0.35365	0.00256278	0.104515	TRUE
AN6442	6.79884	-0.158323	0.336422	-0.254367	0.830568	0.00829629	0.106106	TRUE
AN6444	6.23939	-0.481515	-0.102866	-0.340918	0.141404	0.603881	0.0269098	TRUE
AN6447	6.6182	-0.578347	0.170503	-0.497923	0.0840831	0.335989	0.00286322	TRUE
AN6448	6.27116	-0.505957	-0.108464	-0.383974	0.212356	0.64941	0.0327826	TRUE
AN6487	6.09328	-0.146791	-0.262799	-0.0240418	0.83155	0.0254223	0.999959	TRUE
AN6499	7.09139	-0.459392	-0.679964	-0.289493	0.289989	0.000215555	0.175778	TRUE
AN6503	6.41208	-0.166819	-0.438478	-0.308476	0.893153	0.0122481	0.20402	TRUE
AN6506	6.1735	-0.0645995	-0.315646	-0.220343	0.979572	0.0480019	0.470745	TRUE
AN6525	8.84798	-0.356982	-1.08219	-1.09986	0.775705	0.00013757	0.000236377	TRUE
AN6529	6.18563	-0.10905	-0.421092	-0.059274	0.932324	0.00219078	0.999959	TRUE
AN6542	7.76382	-0.32129	-0.174071	-0.51924	0.649683	0.439844	0.00820553	TRUE
AN6560	7.71978	-0.00943191	-0.424511	-0.246332	0.997946	0.00139636	0.12182	TRUE
AN6581	6.22997	-0.154305	0.472936	0.197952	0.916788	0.00779066	0.750623	TRUE
AN6588	7.65197	-0.190136	-0.0099668	-0.844961	0.870498	0.981092	0.000182249	TRUE
AN6642	6.55962	0.123566	-0.741929	-0.549001	0.934155	6.72617e-05	0.0017649	TRUE
AN6651	6.31041	-0.0688867	0.591059	0.282811	0.983036	0.00160402	0.310409	TRUE
AN6653	7.13091	0.503381	1.17012	1.00302	0.527424	3.70212e-05	0.000290485	TRUE
AN6658	7.94519	-0.125016	2.07573	1.80248	0.957202	7.008e-08	8.4118e-07	TRUE
AN6668	6.06661	1.22836	0.327287	0.0336108	0.00144244	0.0694497	0.999959	TRUE
AN6669	6.39233	-0.483143	-0.454097	-0.157847	0.401548	0.012939	0.999959	TRUE
AN6685	6.29761	-0.25962	-0.308303	-0.273009	0.583596	0.014129	0.0691924	TRUE
AN6688	6.63252	-0.0403452	-0.752287	-0.284068	0.991188	5.53377e-05	0.151205	TRUE
AN6689	6.32769	0.0163501	-0.302634	-0.0900334	0.994635	0.0174804	0.999959	TRUE
AN6700	6.46821	0.0342884	0.366758	0.220517	0.988613	0.00237317	0.13725	TRUE
AN6700	7.90975	0.159881	0.964012	0.273506	0.949461	0.000250884	0.690863	TRUE
AN6723	6.15447	0.131503	0.275893	0.342174	0.90085	0.0524763	0.0336825	TRUE
AN6732	6.2593	-0.237231	-0.47775	-0.184486	0.659612	0.000841705	0.471818	TRUE
AN6769	5.85391	-0.128972	0.364511	0.00493965	0.881279	0.00549206	0.999959	TRUE
AN6784	7.59585	-0.308163	-0.741293	0.0712698	0.597736	6.45176e-05	0.999959	TRUE
AN6785	6.01186	0.0447669	-0.366871	-0.0380474	0.991188	0.0261025	0.999959	TRUE
AN6818	6.25974	0.210222	-0.273582	0.0374419	0.722891	0.0387021	0.999959	TRUE
AN6819	6.06192	0.197293	-0.283814	-0.0466197	0.79966	0.0446668	0.999959	TRUE
AN6823	6.92756	0.252729	-0.612788	-0.157914	0.722891	0.000420104	0.885045	TRUE
AN6826	7.16823	1.49625	0.444346	0.247089	0.00012807	0.00791845	0.3823	TRUE
AN6835	6.01406	0.092594	0.735998	0.169003	0.971045	0.00026797	0.93421	TRUE
AN6849	6.66474	0.274146	0.329113	0.0844407	0.546727	0.00962737	0.999959	TRUE
AN6856	6.27475	0.289976	0.736237	0.395183	0.510138	1.2756e-05	0.00529032	TRUE
AN6879	6.24566	-0.479709	0.339257	0.046092	0.0739364	0.00565376	0.999959	TRUE
AN6881	6.07616	0.0415175	0.416048	0.0909259	0.993251	0.0213732	0.999959	TRUE
AN6930	6.85827	-0.210227	-0.303798	0.160479	0.706477	0.0148906	0.589961	TRUE
AN6996	6.07473	-0.0677817	0.059023	0.432306	0.975294	0.841674	0.0134525	TRUE
AN7018	6.9048	-0.364687	1.34325	1.01818	0.527424	5.2517e-07	1.53395e-05	TRUE
AN7041	7.15789	-0.143462	-0.464267	-0.344921	0.942347	0.0167122	0.199259	TRUE
AN7058	6.25212	-0.326339	-0.473639	-0.243791	0.645603	0.00847604	0.493334	TRUE
AN7074	7.11602	-0.153095	-0.681688	-0.486848	0.875457	9.67183e-05	0.00311012	TRUE
AN7108	6.22092	-0.366443	-0.566777	-0.369602	0.608211	0.00293887	0.107995	TRUE
AN7113	6.22701	0.262757	-0.353614	0.0359904	0.706477	0.0240967	0.999959	TRUE
AN7140	6.03244	-0.201073	-0.293942	-0.221633	0.775579	0.0308228	0.277916	TRUE
AN7159	6.33903	-0.38412	-0.624081	-0.662312	0.429193	0.000262772	0.000316141	TRUE
AN7166	7.19569	-0.252756	0.980596	0.828846	0.753608	1.01651e-05	9.50403e-05	TRUE
AN7170	7.12031	0.407215	0.164728	-0.685001	0.404567	0.3939	0.000316141	TRUE
AN7215	5.96252	-0.0266515	0.285663	-0.0507983	0.993684	0.0406893	0.999959	TRUE
AN7217	8.05202	-1.29554	-1.35141	-0.337182	0.00634278	1.07465e-05	0.389882	TRUE
AN7231	6.65341	-0.122737	-0.326909	-0.286939	0.876394	0.00734988	0.0376899	TRUE
AN7299	6.586	-0.0287294	-0.431992	-0.00052124	0.994217	0.00642256	0.999959	TRUE
AN7322	7.01187	-0.234628	-0.371498	-0.330245	0.768152	0.0169244	0.0811004	TRUE
AN7323	7.8463	-0.38219	-1.2175	-1.33379	0.546746	3.25831e-06	4.12835e-06	TRUE
AN7324	6.08029	-0.104618	-0.44765	-0.086313	0.957392	0.00907021	0.999959	TRUE
AN7341	6.3301	0.0120322	0.595195	0.272907	0.997946	0.00132898	0.332916	TRUE
AN7348	6.0721	-0.125523	0.288007	-0.0722343	0.904058	0.0345874	0.999959	TRUE
AN7351	6.17147	-0.355508	-0.42734	-0.288975	0.610324	0.0166922	0.292085	TRUE
AN7357	6.22705	0.0737659	0.402248	0.162625	0.970777	0.00521256	0.722414	TRUE
AN7367	6.1277	-0.0967091	-0.366714	-0.0496557	0.96524	0.0275672	0.999959	TRUE
AN7396	6.25263	0.124748	-0.263814	-0.0146122	0.888491	0.0412118	0.999959	TRUE
AN7406	6.72438	-0.274733	-0.495043	-0.283457	0.649683	0.00179724	0.148273	TRUE
AN7436	6.93908	-0.599068	-0.422427	-0.169489	0.0855816	0.00682825	0.780388	TRUE
AN7451	8.60476	-0.660795	0.07397	0.619982	0.0739364	0.806119	0.0012436	TRUE
AN7484	6.50603	-0.0488812	-0.268329	-0.0970085	0.985682	0.0480019	0.999959	TRUE
AN7491	6.03193	-0.0586614	-0.330024	-0.0657986	0.979572	0.0220825	0.999959	TRUE
AN7505	6.1588	-0.0738058	-0.387212	-0.196813	0.972229	0.009666	0.55016	TRUE
AN7517	6.57915	0.367115	0.698461	0.209884	0.576135	0.0003846	0.68428	TRUE
AN7549	6.47191	-0.0213732	0.629628	-0.149255	0.994217	0.000111981	0.799524	TRUE
AN7558	6.11805	0.276621	0.678623	0.270061	0.683873	0.000225571	0.243895	TRUE
AN7576	6.37855	-0.0552255	-0.408766	-0.175179	0.988214	0.0136066	0.84397	TRUE
AN7580	6.25335	-0.195263	1.04631	-0.0507169	0.932604	0.000160643	0.999959	TRUE
AN7590	6.58249	-0.193928	0.00154966	0.44229	0.734266	0.996484	0.0017649	TRUE
AN7594	8.40164	0.154269	-1.99945	-1.09566	0.97235	6.944e-06	0.0024694	TRUE
AN7604	6.09186	-0.312141	0.436975	0.2223	0.638809	0.00931698	0.536368	TRUE
AN7615	5.97497	0.00384814	-0.310365	-0.109153	0.999071	0.0232833	0.999959	TRUE
AN7619	8.07529	-0.575171	-1.06435	-0.857822	0.0807441	1.79536e-06	2.44096e-05	TRUE
AN7635	6.19301	-0.374835	-0.534785	-0.084395	0.33226	0.000381434	0.999959	TRUE
AN7641	6.54922	0.506392	0.707363	0.558726	0.261741	0.000249637	0.00343306	TRUE
AN7683	6.38942	0.417004	0.584343	0.510249	0.335232	0.000446062	0.00270215	TRUE
AN7695	6.35157	1.76697	0.106704	0.520952	0.0012383	0.818477	0.0877978	TRUE
AN7710	7.57387	-0.757207	-1.27334	-0.385044	0.101229	6.55347e-06	0.134567	TRUE
AN7727	6.47977	-0.15632	0.402883	0.432647	0.934399	0.0423519	0.0660782	TRUE
AN7749	7.12472	0.127685	0.394543	0.0869153	0.890023	0.00384276	0.999959	TRUE
AN7762	6.36529	-0.284559	1.21474	0.288763	0.522398	1.106e-07	0.0476778	TRUE
AN7799	5.9237	-0.145643	0.267108	0.212596	0.823262	0.0190028	0.152887	TRUE
AN7804	6.69953	0.887475	1.43607	0.987899	0.00233413	7.008e-08	4.268e-06	TRUE
AN7805	7.85243	1.31368	1.04504	0.828068	0.00310689	5.37906e-05	0.000828567	TRUE
AN7806	8.27601	2.51607	2.29501	1.71694	0.00011797	3.4439e-07	1.29569e-05	TRUE
AN7807	6.23609	0.705356	0.353945	0.23058	0.0388923	0.0254223	0.413619	TRUE
AN7808	6.48558	-0.538048	1.1596	0.392616	0.122761	7.6758e-07	0.0174858	TRUE
AN7809	6.37328	1.06465	0.672856	0.652988	0.0371118	0.00541155	0.0134525	TRUE
AN7810	7.16892	1.16801	1.28113	1.16804	0.212356	0.0010888	0.00462433	TRUE
AN7812	8.55899	2.23477	2.593	2.38797	0.00011797	5.807e-08	1.6915e-07	TRUE
AN7815	6.51975	1.39546	1.22034	0.616677	0.00144244	9.73582e-06	0.00628537	TRUE
AN7816	6.67439	1.17168	0.901599	0.622188	0.0137133	0.000360953	0.0134525	TRUE
AN7817	6.84817	1.35447	1.09449	0.933848	0.00343803	5.37906e-05	0.000417146	TRUE
AN7818	6.61031	1.12328	0.871919	0.636335	0.0191901	0.000460308	0.0111257	TRUE
AN7819	6.6678	0.692879	0.581087	0.525985	0.0380189	0.000602609	0.00270215	TRUE
AN7821	6.73965	1.01274	0.867283	1.14396	0.174026	0.00474248	0.00107529	TRUE
AN7822	7.73219	1.06	1.3277	1.19336	0.0023722	5.593e-07	4.268e-06	TRUE
AN7824	7.32327	1.38479	1.89138	1.56931	0.0367761	8.10173e-06	8.69735e-05	TRUE
AN7825	6.20851	0.280064	0.826579	0.417337	0.865655	0.00190232	0.270786	TRUE
AN7836	9.45632	-0.266405	0.858002	0.725089	0.545793	2.63705e-06	2.44096e-05	TRUE
AN7895	6.44067	-0.266978	-0.811705	-0.654074	0.802522	0.000225571	0.00265175	TRUE
AN7914	8.6937	-1.35723	-0.0903524	-0.586506	0.0299955	0.875428	0.106106	TRUE
AN7919	6.4803	-0.210166	0.472545	0.128149	0.870498	0.0162332	0.999959	TRUE
AN7937	6.16371	-0.29184	-0.340152	-0.253772	0.484936	0.00751664	0.104935	TRUE
AN7952	6.79582	-0.608864	0.0317078	-0.885337	0.154123	0.935706	9.77196e-05	TRUE
AN7953	7.50612	-0.57075	-1.31227	-1.41767	0.62036	0.00013757	0.000145452	TRUE
AN7955	7.04413	-0.200424	-0.218947	-0.858734	0.881279	0.372139	0.000394021	TRUE
AN7962	6.50958	0.831632	1.40862	0.932443	0.0581083	2.51874e-06	0.00019939	TRUE
AN7998	6.75538	0.262222	-0.728738	-0.464306	0.678145	6.89472e-05	0.00588381	TRUE
AN7999	10.1975	0.378329	0.00670488	0.804871	0.833501	0.993087	0.0189162	TRUE
AN8002	6.16153	-0.0862964	0.373616	0.0449348	0.959311	0.00970626	0.999959	TRUE
AN8018	6.11507	0.470978	0.350488	0.371024	0.180743	0.0126387	0.0187735	TRUE
AN8036	6.38352	-0.112616	-0.432561	-0.0880526	0.928272	0.00196802	0.999959	TRUE
AN8041	7.58435	-0.0765736	-0.818958	-0.396775	0.974978	5.37098e-05	0.0351116	TRUE
AN8102	6.55018	0.180965	1.09549	0.205755	0.856253	3.1447e-06	0.58573	TRUE
AN8105	7.02955	-0.136015	-0.558117	0.104176	0.881371	0.000295404	0.999959	TRUE
AN8124	6.56905	-0.0858796	-0.352674	-0.403112	0.956825	0.00976976	0.00794957	TRUE
AN8146	6.51834	-0.282883	-0.257661	-0.205314	0.53088	0.0450629	0.297985	TRUE
AN8156	6.31846	-0.304199	0.574334	0.219885	0.722891	0.0032286	0.712518	TRUE
AN8169	6.12633	0.0196622	0.464892	0.197207	0.994878	0.00785249	0.735941	TRUE
AN8195	6.02908	0.0984513	0.720814	0.138515	0.953841	7.8812e-05	0.957642	TRUE
AN8224	6.41724	-0.333857	-0.44826	-0.0978097	0.340055	0.0006646	0.999959	TRUE
AN8237	6.02949	0.182905	-0.290865	-0.0325873	0.818188	0.0358232	0.999959	TRUE
AN8265	6.20374	-0.0723884	-0.161508	-0.39377	0.974442	0.399941	0.0231523	TRUE
AN8270	6.12217	-0.0782589	-0.3961	-0.129723	0.974442	0.0167358	0.999959	TRUE
AN8279	6.04154	-0.191744	0.32343	0.0921102	0.823262	0.032121	0.999959	TRUE
AN8281	6.00141	-0.0785235	0.310321	0.0052905	0.972229	0.0491847	0.999959	TRUE
AN8339	6.58074	-0.225034	0.968443	0.977776	0.839281	4.33079e-05	8.69735e-05	TRUE
AN8360	6.06121	-0.15241	0.0617614	0.346054	0.838767	0.785154	0.0140195	TRUE
AN8369	6.1318	-0.0201875	-0.268139	0.00528288	0.994217	0.0401711	0.999959	TRUE
AN8370	6.68843	-0.213832	-0.459637	0.0688524	0.821816	0.00592944	0.999959	TRUE
AN8377	5.94123	-0.0849911	0.351975	0.0492073	0.972229	0.0404523	0.999959	TRUE
AN8433	7.05133	-0.640031	-1.53593	-0.200833	0.292871	3.094e-06	0.963499	TRUE
AN8434	8.06936	0.106878	-0.674532	-0.160491	0.911689	1.57303e-05	0.509023	TRUE
AN8435	7.85118	0.151774	-0.675515	-0.0598456	0.841277	3.32318e-05	0.999959	TRUE
AN8437	6.5069	0.0633547	-0.037944	-0.486416	0.975053	0.891699	0.00203125	TRUE
AN8438	7.22675	0.0706535	-0.42038	-0.626692	0.968069	0.00221808	0.00017051	TRUE
AN8463	6.63378	-0.198384	-0.67384	0.420173	0.838767	0.000275838	0.0224784	TRUE
AN8489	6.64478	-0.587831	0.960506	-0.192987	0.229588	4.67204e-05	0.875362	TRUE
AN8497	6.16385	-0.113268	-0.492431	-0.0930351	0.957392	0.00847604	0.999959	TRUE
AN8500	6.40215	-0.300741	0.372166	0.255815	0.683873	0.0332455	0.399671	TRUE
AN8514	6.02954	-0.0129393	0.414877	0.180993	0.997946	0.00794522	0.703251	TRUE
AN8540	6.50914	-0.294552	-0.66872	-0.448944	0.62036	0.000155233	0.00782242	TRUE
AN8544	7.53555	-1.21029	-0.774048	-1.27024	0.0305876	0.00390323	0.000138188	TRUE
AN8585	5.8974	-0.141472	0.315616	0.108638	0.876394	0.0223463	0.999959	TRUE
AN8591	6.04778	0.17034	0.328215	0.131064	0.838767	0.0209151	0.955155	TRUE
AN8618	6.06092	-0.011556	0.823745	0.0464493	0.997946	0.000181698	0.999959	TRUE
AN8624	6.09232	0.163163	-0.348809	-0.122332	0.879147	0.0317302	0.999959	TRUE
AN8625	6.17532	0.137418	-0.504115	-0.185186	0.934658	0.00476519	0.841236	TRUE
AN8636	6.25986	-0.187379	0.312618	0.250472	0.778807	0.0142792	0.122506	TRUE
AN8637	6.26174	0.0206597	0.423276	0.480334	0.996912	0.0358232	0.0375486	TRUE
AN8641	7.09178	-0.173779	1.09138	0.88321	0.958739	0.000513401	0.00570656	TRUE
AN8670	6.24548	-0.280062	-0.50931	-0.231612	0.838767	0.0282893	0.892141	TRUE
AN8692	7.95329	-0.187301	-1.05887	-0.949996	0.916788	5.35702e-05	0.000282144	TRUE
AN8737	7.2143	1.28244	1.28008	1.30695	0.00011797	1.106e-07	4.0025e-07	TRUE
AN8744	6.20222	-0.0151625	-0.273241	-0.12676	0.994878	0.0308228	0.890024	TRUE
AN8748	6.04361	0.0961727	-0.283308	-0.0549892	0.941949	0.0278753	0.999959	TRUE
AN8764	6.66006	-0.822045	-0.553987	-0.496771	0.0134926	0.00103221	0.00503783	TRUE
AN8774	6.02375	-0.0754696	0.448071	0.10387	0.971045	0.0029848	0.999959	TRUE
AN8775	7.27337	0.811344	0.384612	0.549552	0.00310689	0.00390323	0.000417146	TRUE
AN8782	6.67189	-0.135723	-0.632319	-0.298281	0.881893	0.000104182	0.066869	TRUE
AN8797	6.26047	-0.121657	-0.408692	-0.280884	0.934177	0.00791845	0.158397	TRUE
AN8812	5.97887	-0.0450423	0.448757	0.16215	0.993251	0.0213682	0.999959	TRUE
AN8913	6.35633	0.220399	-0.322951	-0.0921436	0.640766	0.00766335	0.999959	TRUE
AN8930	5.94434	0.0639007	0.450654	0.0970713	0.97235	0.00129558	0.999959	TRUE
AN8959	6.35427	0.0455187	0.950725	0.417995	0.991188	1.67379e-05	0.0287482	TRUE
AN8966	6.01597	-0.0155055	0.367492	0.292821	0.995146	0.00819705	0.0770833	TRUE
AN8972	8.05531	-0.646289	-0.392024	-0.81662	0.466929	0.186313	0.00697702	TRUE
AN8982	6.6472	-0.74737	-1.05983	-0.731805	0.102552	2.82796e-05	0.00144395	TRUE
AN8990	6.05621	-0.0311038	0.418442	0.0102343	0.994217	0.0122655	0.999959	TRUE
AN9006	6.90444	0.369597	-0.27483	0.0792634	0.330673	0.0398369	0.999959	TRUE
AN9042	6.43946	-0.132686	0.168662	0.68577	0.949851	0.518491	0.00190134	TRUE
AN9067	6.23813	-0.527431	-0.482104	-0.119733	0.128282	0.00172661	0.999959	TRUE
AN9069	7.61517	0.486402	1.75778	1.07246	0.289989	7.008e-08	1.36847e-05	TRUE
AN9076	6.34132	0.0141236	-0.252333	0.161887	0.994878	0.0404523	0.547932	TRUE
AN9080	6.50946	-0.0844506	-0.701698	-0.0959089	0.975053	0.000602609	0.999959	TRUE
AN9097	6.669	0.028831	-0.327551	-0.165867	0.993251	0.00662705	0.464868	TRUE
AN9120	6.19158	-0.14394	-0.250054	0.0223496	0.848987	0.0446668	0.999959	TRUE
AN9121	9.12787	0.179852	0.340455	-0.0118378	0.852989	0.0296899	0.999959	TRUE
AN9138	7.5508	-0.0395177	-0.0534531	0.393054	0.991364	0.853744	0.0212063	TRUE
AN9142	6.46776	0.0092913	-0.614219	-0.549736	0.997946	0.000510709	0.00264372	TRUE
AN9168	6.58393	0.0234996	0.399055	0.0713078	0.994217	0.00963966	0.999959	TRUE
AN9174	6.07639	-0.26754	-0.367083	-0.178756	0.622333	0.00860267	0.583634	TRUE
AN9181	7.01652	-0.291868	-0.882964	-0.0702577	0.638809	1.65634e-05	0.999959	TRUE
AN9219	6.26694	0.554731	-0.818974	-0.137186	0.710807	0.0144084	0.999959	TRUE
AN9220	6.17684	-0.700088	-0.605604	-0.521535	0.411228	0.0246239	0.129502	TRUE
AN9285	6.9891	0.547714	1.68263	1.27025	0.475097	1.83038e-06	4.86824e-05	TRUE
AN9297	6.02972	-0.258186	-0.397381	-0.38445	0.683873	0.00860267	0.0224784	TRUE
AN9315	6.58435	-1.22071	0.0325309	-0.52494	0.00211458	0.93665	0.0106359	TRUE
AN9320	5.90162	-0.146095	0.392214	-0.00909051	0.922415	0.0205365	0.999959	TRUE
AN9339	6.68767	-0.0753694	-0.47518	-0.560519	0.988613	0.0443679	0.0379546	TRUE
AN9340	6.398	-0.550311	0.666139	0.296414	0.443117	0.00376868	0.538091	TRUE
AN9414	7.23391	0.297472	-0.689242	-0.116446	0.664119	0.000275838	0.999959	TRUE
AN9443	6.1486	-0.006396	-0.340344	0.0426166	0.998356	0.0117734	0.999959	TRUE
AN9461	6.79558	-0.0444573	0.759761	0.685813	0.988613	4.33079e-05	0.000214336	TRUE
AN9473	6.49531	0.751698	0.263153	-0.0469576	0.0299283	0.118372	0.999959	TRUE
AN9489	6.24692	-0.245669	-0.443116	-0.305677	0.838767	0.03	0.37975	TRUE
AN0005	6.0433	-0.103404	-0.225709	-0.171748	0.944522	0.138058	0.672812	FALSE
AN0006	6.06323	-0.129599	-0.0664456	-0.112905	0.953841	0.863438	0.999959	FALSE
AN0007	5.88839	-0.059769	0.0530226	-0.0580539	0.969077	0.792288	0.999959	FALSE
AN0008	5.84359	0.130113	0.107579	-0.0143784	0.932604	0.654786	0.999959	FALSE
AN0009	5.91249	0.0696214	0.0229666	-0.0617724	0.97235	0.944379	0.999959	FALSE
AN0012	5.88049	0.123468	0.0665256	-0.0538917	0.947428	0.840888	0.999959	FALSE
AN0014	6.06834	0.250963	-0.289656	-0.0072735	0.928272	0.448743	0.999959	FALSE
AN0015	5.90299	-0.011379	0.0843032	0.100865	0.997946	0.734598	0.999959	FALSE
AN0016	5.82345	0.00847252	0.141014	0.100218	0.997946	0.420171	0.999959	FALSE
AN0017	6.42809	0.154667	0.168614	0.0147346	0.838868	0.249482	0.999959	FALSE
AN0019	5.84361	0.185694	0.0327492	-0.00736455	0.827592	0.918003	0.999959	FALSE
AN0020	6.2307	-0.187491	-0.216467	0.0549704	0.847204	0.226182	0.999959	FALSE
AN0021	5.88482	0.0868642	0.0558025	-0.129373	0.970514	0.861466	0.999959	FALSE
AN0022	6.03083	-0.0573804	0.197972	-0.028316	0.987587	0.303564	0.999959	FALSE
AN0023	5.86816	0.128416	0.119737	-0.104644	0.934658	0.616429	0.999959	FALSE
AN0024	5.83584	0.0174644	0.0001746	0.0178188	0.994635	0.999429	0.999959	FALSE
AN0025	5.80551	-0.1381	0.00748905	0.0756399	0.856253	0.979848	0.999959	FALSE
AN0026	5.81167	0.0893612	0.0802976	0.00270483	0.946367	0.680929	0.999959	FALSE
AN0027	6.06198	-0.0821405	0.0590207	-0.00133521	0.968069	0.840279	0.999959	FALSE
AN0028	5.84147	-0.10711	0.122224	0.0472277	0.948444	0.569855	0.999959	FALSE
AN0029	5.97307	0.0302107	-0.074267	0.054518	0.994217	0.835603	0.999959	FALSE
AN0030	5.85278	-0.115532	0.0443583	0.0659981	0.934658	0.879282	0.999959	FALSE
AN0031	6.50355	-0.070928	0.214973	0.0107971	0.988152	0.41056	0.999959	FALSE
AN0032	5.84094	0.037211	0.0649188	0.0396299	0.988613	0.776477	0.999959	FALSE
AN0033	5.80953	0.153868	-0.036837	-0.00115201	0.813905	0.869693	0.999959	FALSE
AN0035	5.78111	0.127038	-0.00602696	0.0171803	0.876294	0.983248	0.999959	FALSE
AN0036	5.96264	-0.136243	0.0110666	0.0038312	0.863215	0.971657	0.999959	FALSE
AN0038	6.13715	0.0262998	-0.00953987	-0.0182221	0.994217	0.981048	0.999959	FALSE
AN0039	5.89588	0.121534	-0.0089487	0.0999893	0.934352	0.980598	0.999959	FALSE
AN0040	6.18667	-0.172591	-0.106521	-0.0396938	0.870498	0.670054	0.999959	FALSE
AN0041	5.80862	0.204841	-0.0568132	0.0518357	0.80684	0.840888	0.999959	FALSE
AN0042	5.9268	-0.0527421	0.0713468	0.0245047	0.984924	0.778802	0.999959	FALSE
AN0043	5.89683	0.0602585	-0.0411346	0.141323	0.984924	0.902557	0.999959	FALSE
AN0044	5.99256	-0.0253035	-0.0261329	-0.0252558	0.994217	0.946352	0.999959	FALSE
AN0045	5.89303	-0.216578	0.250212	0.0621777	0.850735	0.232263	0.999959	FALSE
AN0046	6.3254	0.0648488	-0.0459778	-0.0633246	0.987587	0.904438	0.999959	FALSE
AN0048	6.23288	0.124283	-0.317362	-0.132937	0.968069	0.218917	0.999959	FALSE
AN0049	5.86093	-0.0309577	-0.0445468	-0.0253574	0.993251	0.861086	0.999959	FALSE
AN0050	6.02429	-0.122793	-0.0757384	-0.0582506	0.934658	0.787781	0.999959	FALSE
AN0051	5.98924	-0.203025	-0.0768733	-0.0652352	0.817141	0.773373	0.999959	FALSE
AN0052	6.7864	-0.552572	-0.37169	-0.0796987	0.289989	0.0551255	0.999959	FALSE
AN0053	5.84898	0.164626	-0.0288249	0.00851594	0.771362	0.899386	0.999959	FALSE
AN0054	6.13006	0.035189	-0.214373	-0.129037	0.993251	0.260095	0.999959	FALSE
AN0055	6.30151	-0.17366	0.0519527	0.0311324	0.869683	0.870766	0.999959	FALSE
AN0056	5.94355	-0.134177	0.015768	0.0892389	0.874007	0.957328	0.999959	FALSE
AN0057	6.19518	-0.15972	-0.287253	-0.15209	0.924205	0.153097	0.999959	FALSE
AN0058	5.80064	0.0462093	0.0310106	0.00480827	0.988613	0.919131	0.999959	FALSE
AN0059	5.88842	-0.0174701	-0.0591225	-0.0394571	0.994217	0.785004	0.999959	FALSE
AN0061	5.89321	0.197064	0.0595608	-0.00143936	0.747131	0.792288	0.999959	FALSE
AN0062	5.83081	0.140572	-0.0915276	0.0713732	0.822749	0.545451	0.999959	FALSE
AN0063	5.9128	-0.045182	0.0327401	-0.0478493	0.988613	0.920515	0.999959	FALSE
AN0064	6.18752	0.266972	-0.0242378	-0.00085868	0.638809	0.938289	0.999959	FALSE
AN0065	5.83431	-0.057065	-0.0218968	0.0144438	0.975294	0.939498	0.999959	FALSE
AN0066	5.90289	-0.19192	0.00845536	0.0456268	0.817521	0.980598	0.999959	FALSE
AN0067	6.2491	-0.117582	-0.0156047	-0.0268173	0.943271	0.970158	0.999959	FALSE
AN0068	5.94443	0.0025859	-0.0340994	-0.0190796	0.99936	0.920515	0.999959	FALSE
AN0069	5.83662	0.0159398	0.0209845	0.0102778	0.994878	0.943377	0.999959	FALSE
AN0070	6.16059	0.146088	-0.162512	-0.00098663	0.930885	0.477316	0.999959	FALSE
AN0071	6.25682	0.124582	-0.205912	0.0140478	0.932887	0.22735	0.999959	FALSE
AN0072	5.95062	0.440225	0.133399	0.00720449	0.68395	0.766874	0.999959	FALSE
AN0073	6.04473	-0.153816	-0.145592	0.103336	0.939141	0.62287	0.999959	FALSE
AN0074	5.81484	-0.131481	0.0873952	0.0104305	0.916788	0.724218	0.999959	FALSE
AN0075	6.39911	0.053697	-0.120878	0.0100544	0.988152	0.591215	0.999959	FALSE
AN0076	5.84174	0.0819026	0.076989	0.0103433	0.975294	0.828131	0.999959	FALSE
AN0077	6.28357	-0.11337	-0.115927	-0.0266295	0.959311	0.702594	0.999959	FALSE
AN0078	5.84877	-0.0623901	-0.0378849	-0.0670397	0.966419	0.864513	0.999959	FALSE
AN0080	5.89351	0.118076	0.0786911	-0.0213382	0.881279	0.663951	0.999959	FALSE
AN0081	6.17226	-0.150538	-0.0322502	-0.0968538	0.905613	0.928732	0.999959	FALSE
AN0082	5.78863	0.0822308	-0.0588862	-0.047134	0.948444	0.776477	0.999959	FALSE
AN0083	6.08986	0.0865201	-0.109537	-0.0512362	0.975294	0.748007	0.999959	FALSE
AN0084	5.89618	0.331493	0.00128251	0.00078313	0.604328	0.997396	0.999959	FALSE
AN0085	6.33795	-0.155677	-0.160714	-0.0398226	0.873497	0.376497	0.999959	FALSE
AN0086	5.88417	0.0982821	0.0542149	0.0250786	0.96524	0.875382	0.999959	FALSE
AN0087	6.17321	0.154357	0.0604348	0.0326811	0.885077	0.839159	0.999959	FALSE
AN0088	5.93613	0.0664958	0.00818768	-0.0524362	0.979572	0.983248	0.999959	FALSE
AN0089	6.17008	0.0958534	0.0108175	-0.0600731	0.97235	0.981404	0.999959	FALSE
AN0090	5.82506	0.0752586	0.0844544	0.052236	0.977397	0.792288	0.999959	FALSE
AN0091	6.00654	0.0292238	0.199725	0.0179006	0.992541	0.101053	0.999959	FALSE
AN0092	5.83672	0.0993185	0.100287	-0.121479	0.93186	0.542446	0.874757	FALSE
AN0093	6.03676	0.0984467	0.130408	0.0626672	0.953841	0.531766	0.999959	FALSE
AN0094	5.90675	0.0389692	0.00526615	-0.0272169	0.993251	0.991097	0.999959	FALSE
AN0095	6.29882	0.111022	0.117608	-0.00197732	0.949631	0.616308	0.999959	FALSE
AN0096	5.87437	-0.0515261	-0.0045118	-0.0695435	0.987621	0.989992	0.999959	FALSE
AN0097	6.08374	0.273796	-0.191972	0.127224	0.739073	0.368227	0.999959	FALSE
AN0098	5.90217	-0.0733763	-0.056195	-0.0514168	0.957392	0.791013	0.999959	FALSE
AN0099	5.86212	0.238053	0.0144475	0.00307307	0.760806	0.971491	0.999959	FALSE
AN0100	5.83248	0.227874	0.0360086	0.0764525	0.821905	0.923148	0.999959	FALSE
AN0101	5.84783	0.144582	-0.0876426	-0.0199165	0.842137	0.626802	0.999959	FALSE
AN0102	5.87255	-0.0108245	0.0492055	0.0223738	0.997946	0.867865	0.999959	FALSE
AN0103	6.09241	-0.0598346	0.0877018	0.0160745	0.993251	0.869484	0.999959	FALSE
AN0104	5.85788	0.0654178	0.0137148	0.00247824	0.973845	0.9693	0.999959	FALSE
AN0105	6.15616	0.173667	-0.00089165	-0.00398766	0.888491	0.998213	0.999959	FALSE
AN0106	5.91459	-0.0117573	-0.0186575	-0.0309739	0.997946	0.959322	0.999959	FALSE
AN0107	5.77671	0.0104138	-0.00177484	0.0502661	0.997946	0.996356	0.999959	FALSE
AN0108	5.95671	-0.282701	-0.0849543	0.108255	0.527424	0.660469	0.999959	FALSE
AN0109	5.86509	-0.0633055	0.0788946	0.0357585	0.968069	0.663804	0.999959	FALSE
AN0110	6.00218	0.152609	-0.103671	-0.0271937	0.850735	0.581778	0.999959	FALSE
AN0111	5.82683	0.189428	0.0710765	0.00199296	0.822749	0.788757	0.999959	FALSE
AN0112	6.16184	-0.0746693	-0.0698888	-0.0319639	0.96524	0.766406	0.999959	FALSE
AN0113	6.02779	0.0530491	-0.17795	0.110314	0.988214	0.365991	0.999959	FALSE
AN0114	6.01511	-0.0608515	-0.00960367	0.0119292	0.988613	0.983248	0.999959	FALSE
AN0116	5.82907	-0.108398	-0.0237191	0.0892073	0.943271	0.944224	0.999959	FALSE
AN0117	6.26229	-0.188775	-0.123147	0.0262153	0.908427	0.719924	0.999959	FALSE
AN0118	5.81111	-0.0565313	0.0534994	-0.0252909	0.974978	0.811342	0.999959	FALSE
AN0119	5.92672	0.0480264	0.0202471	-0.0919656	0.98373	0.945335	0.999959	FALSE
AN0120	5.81554	0.13614	-0.106571	0.0305607	0.870498	0.546698	0.999959	FALSE
AN0121	5.8089	-0.187538	0.0253187	0.0480366	0.722891	0.919387	0.999959	FALSE
AN0122	6.11987	0.147089	-0.0956898	-0.0368242	0.876316	0.659714	0.999959	FALSE
AN0123	5.86381	0.199725	-0.0534161	-0.0096683	0.67236	0.793395	0.999959	FALSE
AN0124	6.2042	-0.0814687	-0.13985	0.166482	0.976257	0.622845	0.999959	FALSE
AN0126	5.87357	-0.00046943	0.00458092	-0.103664	0.999958	0.990062	0.999959	FALSE
AN0127	5.92798	0.034118	-0.0325463	0.0944087	0.993251	0.920366	0.999959	FALSE
AN0128	5.78961	0.1017	0.0665426	-0.0451206	0.945308	0.792288	0.999959	FALSE
AN0129	7.05789	-0.225834	0.204693	0.125693	0.640766	0.10858	0.866795	FALSE
AN0130	5.89558	0.0326414	-0.0170504	-0.012342	0.989695	0.947381	0.999959	FALSE
AN0131	6.19827	0.158569	0.298369	-0.0353851	0.98373	0.635617	0.999959	FALSE
AN0132	5.79598	-0.0631214	0.0750686	0.033677	0.967212	0.680929	0.999959	FALSE
AN0133	6.10071	-0.162927	0.434294	-0.0377313	0.96524	0.172706	0.999959	FALSE
AN0134	5.85515	0.0607145	-0.0958757	-0.100145	0.983036	0.714212	0.999959	FALSE
AN0135	6.53627	-0.18587	-0.0764316	0.0971611	0.832174	0.769737	0.999959	FALSE
AN0136	5.82953	0.186144	-0.052204	-0.0364277	0.839043	0.864174	0.999959	FALSE
AN0137	5.85088	0.0443932	0.103513	0.0822638	0.988613	0.617501	0.999959	FALSE
AN0138	6.00227	0.0403706	0.112149	-0.137842	0.987732	0.456951	0.696065	FALSE
AN0139	5.82371	0.127419	0.0608103	-0.0892428	0.888491	0.79717	0.999959	FALSE
AN0140	6.10448	-0.119805	-0.212372	-0.0695454	0.949851	0.298119	0.999959	FALSE
AN0141	5.86985	0.0963004	0.0632039	0.082446	0.955096	0.822955	0.999959	FALSE
AN0142	6.10802	-0.00503763	0.0535205	-0.0001193	0.999071	0.848243	0.999959	FALSE
AN0143	5.83084	0.178325	0.00258808	-0.0264782	0.819354	0.994407	0.999959	FALSE
AN0144	6.04966	0.0475207	0.0607818	-0.0179499	0.988613	0.836901	0.999959	FALSE
AN0146	8.27936	0.0912916	0.0731061	-0.195587	0.97235	0.839159	0.864656	FALSE
AN0148	6.16582	-0.0737177	-0.155474	0.00285645	0.972256	0.410783	0.999959	FALSE
AN0149	7.09898	0.0253703	-0.266706	-0.109919	0.994217	0.195388	0.999959	FALSE
AN0153	5.89071	0.317609	0.111093	0.0392186	0.694275	0.718517	0.999959	FALSE
AN0154	5.9511	0.0654928	0.0495545	0.0398132	0.975294	0.870766	0.999959	FALSE
AN0156	5.85658	-0.212187	0.119929	0.0539903	0.621187	0.372007	0.999959	FALSE
AN0157	5.88012	0.142559	0.112439	0.0417348	0.838767	0.455722	0.999959	FALSE
AN0158	5.91022	0.0666922	-0.0772502	-0.0308994	0.983036	0.807543	0.999959	FALSE
AN0159	6.12517	-0.218951	-0.193156	-0.0396414	0.819354	0.332427	0.999959	FALSE
AN0160	5.92659	0.0163379	0.0887027	0.00204215	0.994878	0.668635	0.999959	FALSE
AN0161	5.87998	0.129168	-0.0343442	-0.0174716	0.932604	0.919131	0.999959	FALSE
AN0162	6.31198	0.1816	-0.163369	0.0629195	0.856253	0.416425	0.999959	FALSE
AN0163	6.2837	0.0419974	-0.174415	-0.176249	0.991188	0.356445	0.75165	FALSE
AN0164	5.79167	0.236533	0.0339547	-0.0422639	0.60856	0.886049	0.999959	FALSE
AN0165	5.99163	-0.0890415	-0.0464466	-0.0177325	0.95177	0.855462	0.999959	FALSE
AN0166	5.8013	0.0210197	0.0270105	-0.00095172	0.994217	0.921153	0.999959	FALSE
AN0167	5.87377	-0.0885784	-0.144749	0.014703	0.963642	0.456951	0.999959	FALSE
AN0168	6.01026	0.185264	-0.0818096	0.0405873	0.842395	0.766874	0.999959	FALSE
AN0169	6.09206	0.0335001	-0.133528	-0.00872268	0.993251	0.474956	0.999959	FALSE
AN0170	5.81438	0.00362692	0.183792	-0.024521	0.999344	0.260452	0.999959	FALSE
AN0171	6.00899	-0.0692984	-0.0136288	-0.0760702	0.972753	0.970688	0.999959	FALSE
AN0172	5.83408	-0.0188013	0.00766469	-0.00663553	0.994217	0.977093	0.999959	FALSE
AN0173	5.90224	-0.0750773	-0.0460938	-0.0121137	0.971045	0.870766	0.999959	FALSE
AN0174	5.97393	-0.0478521	-0.143544	0.0314751	0.988613	0.462462	0.999959	FALSE
AN0177	5.88153	0.0595227	0.0925925	-0.0280446	0.983036	0.718331	0.999959	FALSE
AN0178	5.94257	0.186285	0.0958916	-0.0617613	0.76521	0.584587	0.999959	FALSE
AN0180	5.83673	-0.0332896	0.0507638	-0.0886973	0.994217	0.887919	0.999959	FALSE
AN0181	6.01916	0.183114	-0.188671	-0.0494002	0.80684	0.196154	0.999959	FALSE
AN0182	5.99767	-0.128707	-0.140963	0.0119296	0.904613	0.423199	0.999959	FALSE
AN0183	6.35462	-0.0980543	-0.0743564	0.214554	0.974978	0.853681	0.875362	FALSE
AN0184	5.87348	-0.11167	-0.0198375	-0.0389834	0.87885	0.935809	0.999959	FALSE
AN0185	5.99437	0.0497269	-0.142781	0.354485	0.994217	0.822955	0.85197	FALSE
AN0186	6.28114	0.0786802	-0.176549	-0.129569	0.97375	0.387216	0.999959	FALSE
AN0187	5.93959	0.0356083	0.131357	0.099885	0.988613	0.389132	0.999959	FALSE
AN0189	5.96802	0.084778	0.00192779	-0.00406081	0.953841	0.995735	0.999959	FALSE
AN0190	5.77888	-0.039679	0.0416634	-0.00084861	0.988152	0.850665	0.999959	FALSE
AN0191	5.98453	-0.00500622	0.0136689	-0.0316427	0.999071	0.9693	0.999959	FALSE
AN0192	5.86318	0.241603	-0.0264375	-0.0429241	0.797743	0.946352	0.999959	FALSE
AN0193	5.88064	0.072926	-0.0682456	-0.0022171	0.982193	0.847975	0.999959	FALSE
AN0194	6.15519	0.0736929	-0.0204519	0.0789925	0.970514	0.948837	0.999959	FALSE
AN0195	5.80343	0.0311693	0.0254664	-0.0717529	0.991188	0.920246	0.999959	FALSE
AN0196	5.88901	0.0983694	0.0717959	0.00315787	0.946367	0.766874	0.999959	FALSE
AN0196	5.8327	0.0988618	-0.0465559	0.0197627	0.928272	0.834729	0.999959	FALSE
AN0197	5.84738	-0.0819028	0.0482952	0.0113178	0.96524	0.859549	0.999959	FALSE
AN0198	5.84371	-0.0899044	0.0152704	-0.0499167	0.957392	0.967131	0.999959	FALSE
AN0200	5.95451	-0.0209537	0.0809436	-0.0550166	0.994217	0.769434	0.999959	FALSE
AN0201	5.92587	-0.106838	0.18106	-0.0611883	0.975053	0.586451	0.999959	FALSE
AN0202	6.01178	0.0211618	-0.00189139	0.00906224	0.994217	0.996484	0.999959	FALSE
AN0203	5.82471	-0.00154508	-0.0456578	0.0106032	0.999595	0.873329	0.999959	FALSE
AN0204	6.28052	-0.0972328	0.117052	0.145575	0.971045	0.69953	0.999959	FALSE
AN0205	5.83635	0.0714511	0.0126984	-0.0535752	0.96524	0.969032	0.999959	FALSE
AN0206	5.91428	0.130723	0.0277344	-0.0267139	0.932395	0.936753	0.999959	FALSE
AN0207	5.91567	-0.09235	-0.0501919	0.0307222	0.941949	0.832631	0.999959	FALSE
AN0208	5.84308	-0.170519	0.120981	0.0105866	0.870498	0.601993	0.999959	FALSE
AN0209	5.83884	0.0861356	-0.0324337	-0.00168466	0.941949	0.889177	0.999959	FALSE
AN0210	6.10577	-0.0404948	-0.0699995	0.181116	0.993251	0.828131	0.841821	FALSE
AN0211	5.99626	-0.425084	0.234511	-0.014185	0.212356	0.0850431	0.999959	FALSE
AN0212	5.95624	0.109006	-0.00137984	0.0667184	0.955648	0.997368	0.999959	FALSE
AN0213	6.09729	0.00076074	-0.28766	-0.0135598	0.999958	0.10132	0.999959	FALSE
AN0214	5.92114	0.0690123	-0.136655	0.0627556	0.975294	0.518957	0.999959	FALSE
AN0215	6.07409	0.150788	-0.0658179	-0.00025292	0.888491	0.821746	0.999959	FALSE
AN0216	5.90107	-0.10671	-0.177231	-0.0258025	0.932887	0.222534	0.999959	FALSE
AN0217	5.99756	-0.0536872	0.14335	-0.063362	0.988613	0.582142	0.999959	FALSE
AN0218	5.78518	0.143926	0.0406661	0.0252876	0.856253	0.871208	0.999959	FALSE
AN0219	5.89543	-0.188457	0.0613909	0.0552306	0.831992	0.830734	0.999959	FALSE
AN0220	5.82603	0.255531	-0.0549692	0.0328976	0.639527	0.833638	0.999959	FALSE
AN0221	5.94355	0.204388	0.119371	-0.0639746	0.867485	0.690925	0.999959	FALSE
AN0223	5.79502	-0.072369	-0.010334	0.0260825	0.959311	0.972596	0.999959	FALSE
AN0224	6.07122	-0.338072	-0.127468	0.029221	0.265413	0.355971	0.999959	FALSE
AN0225	5.9224	-0.0336341	-0.0303315	-0.0209823	0.993251	0.920515	0.999959	FALSE
AN0226	6.36035	0.116193	-0.0789129	0.0329304	0.933774	0.752307	0.999959	FALSE
AN0227	5.88811	-0.0958508	-0.0507068	0.00616064	0.953647	0.855462	0.999959	FALSE
AN0228	6.07145	0.0125285	-0.0427483	-0.0904106	0.997946	0.88021	0.999959	FALSE
AN0229	5.92048	-0.122497	0.0207687	-0.0771501	0.876394	0.937655	0.999959	FALSE
AN0230	5.87185	0.166201	0.0488888	0.017	0.819354	0.839159	0.999959	FALSE
AN0231	5.82765	0.0634867	0.15238	-0.0123409	0.971045	0.291992	0.999959	FALSE
AN0232	6.32387	0.145459	-0.213892	-0.0803585	0.906949	0.229207	0.999959	FALSE
AN0233	5.90058	0.0944145	-0.1777	-0.053546	0.943271	0.212987	0.999959	FALSE
AN0234	5.82135	0.0797108	-0.0998545	-0.0348721	0.963602	0.614342	0.999959	FALSE
AN0235	6.21497	0.078672	-0.0527786	-0.2398	0.972229	0.866945	0.37975	FALSE
AN0237	5.98386	-0.168274	0.117156	0.0521205	0.848522	0.56249	0.999959	FALSE
AN0239	5.91312	-0.386681	0.0311159	-0.0389793	0.471505	0.931206	0.999959	FALSE
AN0241	6.00706	0.080451	-0.0679049	-0.037615	0.96524	0.789776	0.999959	FALSE
AN0242	5.91444	0.0723613	-0.0360826	-0.0522541	0.974442	0.911886	0.999959	FALSE
AN0243	6.60164	-0.307761	0.00745064	0.0631276	0.649683	0.985333	0.999959	FALSE
AN0244	5.78673	-0.0543787	-0.0660006	0.0147095	0.991188	0.866945	0.999959	FALSE
AN0245	5.92255	0.037139	0.056258	-0.0324685	0.993251	0.863438	0.999959	FALSE
AN0246	5.8091	-0.0220998	-0.0741515	0.0506507	0.994217	0.753525	0.999959	FALSE
AN0247	5.91028	-0.0464105	0.0648845	0.0450001	0.988613	0.811342	0.999959	FALSE
AN0248	5.83622	0.210616	0.00160079	0.0560897	0.83155	0.997103	0.999959	FALSE
AN0249	6.11437	0.001033	-0.142896	-0.0724608	0.999958	0.46461	0.999959	FALSE
AN0250	5.81608	0.0640106	-0.0709015	-0.00631179	0.971045	0.729733	0.999959	FALSE
AN0251	5.83962	-0.0807626	-0.0202708	0.0166886	0.972229	0.956894	0.999959	FALSE
AN0252	7.40275	-0.0148297	-0.0358334	-0.270371	0.997946	0.928092	0.381655	FALSE
AN0253	5.91662	-0.17976	-0.171824	-0.0654759	0.841277	0.350986	0.999959	FALSE
AN0254	6.10052	-0.271665	0.115244	0.135915	0.621187	0.555327	0.914912	FALSE
AN0255	5.89782	-0.0483145	0.0135299	-0.038828	0.991188	0.975351	0.999959	FALSE
AN0256	6.06076	0.0285122	0.0657118	-0.02098	0.994217	0.835603	0.999959	FALSE
AN0257	5.90821	0.187158	-0.057883	-0.0712146	0.876316	0.870766	0.999959	FALSE
AN0258	5.88804	0.374878	0.25396	0.0242513	0.685075	0.330215	0.999959	FALSE
AN0259	5.99312	0.192318	0.0718825	-0.0380091	0.724408	0.718517	0.999959	FALSE
AN0260	5.8429	-0.00778614	0.094115	-0.0640001	0.998356	0.753808	0.999959	FALSE
AN0261	5.8841	-0.0444922	-0.169601	0.0071997	0.982193	0.16477	0.999959	FALSE
AN0262	6.08091	0.0590678	0.0123094	0.00986252	0.97235	0.969222	0.999959	FALSE
AN0263	5.8029	-0.093571	-0.0713534	-0.00010167	0.923047	0.675789	0.999959	FALSE
AN0264	5.8075	0.0283602	-0.0496898	-0.0191201	0.994217	0.875952	0.999959	FALSE
AN0265	6.27253	-0.291995	-0.112838	-0.05611	0.514753	0.51392	0.999959	FALSE
AN0266	5.9952	0.186029	0.218339	-0.0606266	0.855443	0.230507	0.999959	FALSE
AN0267	5.97366	-0.0912653	-0.164058	-0.0240453	0.957392	0.356445	0.999959	FALSE
AN0268	5.86977	-0.159176	-0.146169	-0.076196	0.873497	0.453545	0.999959	FALSE
AN0270	5.80115	0.067369	0.0499013	-0.0048855	0.965128	0.816238	0.999959	FALSE
AN0271	6.04949	-0.00366205	-0.172374	-0.0380551	0.999072	0.245696	0.999959	FALSE
AN0272	5.89993	0.165287	-0.0586812	0.0125305	0.819354	0.792288	0.999959	FALSE
AN0273	6.3488	-0.29249	-0.131258	-0.190025	0.679731	0.585541	0.75165	FALSE
AN0274	5.78827	0.128251	-0.0273684	-0.0026009	0.876394	0.919131	0.999959	FALSE
AN0275	6.04983	-0.0973151	-0.0492653	-0.207504	0.959311	0.878211	0.589961	FALSE
AN0276	5.8435	0.115194	-0.0103545	0.0829549	0.914592	0.974604	0.999959	FALSE
AN0278	6.3171	0.0486141	0.234532	0.103102	0.988613	0.153097	0.999959	FALSE
AN0279	6.07227	0.062623	-0.105231	-0.12608	0.988613	0.766372	0.999959	FALSE
AN0280	5.8265	0.0210079	-0.0671708	0.0057588	0.994217	0.788757	0.999959	FALSE
AN0281	6.46863	0.118321	-0.179577	0.12378	0.892809	0.183245	0.892141	FALSE
AN0282	6.16731	-0.0699855	-0.0368344	0.0475196	0.98373	0.927998	0.999959	FALSE
AN0283	5.79121	0.119074	-0.0345554	-0.0299391	0.921093	0.902557	0.999959	FALSE
AN0284	5.84388	0.125357	-0.0683558	0.0137755	0.925774	0.796875	0.999959	FALSE
AN0285	5.7991	-0.149723	0.0244615	0.0143265	0.822749	0.921526	0.999959	FALSE
AN0286	5.86428	0.020872	0.0381764	-0.0401671	0.994217	0.90095	0.999959	FALSE
AN0287	5.93852	0.121622	-0.0742839	-0.0992169	0.932604	0.777831	0.999959	FALSE
AN0288	5.97229	0.245934	0.109033	0.0289443	0.546727	0.457053	0.999959	FALSE
AN0289	5.7886	-0.0203269	0.00232296	-0.0393325	0.994217	0.993516	0.999959	FALSE
AN0290	5.86779	-0.141194	0.0414788	0.040509	0.876294	0.877713	0.999959	FALSE
AN0291	5.90385	0.107565	0.179774	0.0204836	0.945308	0.304908	0.999959	FALSE
AN0292	5.88554	-0.0294943	0.029494	0.043913	0.993251	0.918486	0.999959	FALSE
AN0293	6.03222	-0.0992166	0.0428529	0.160489	0.950782	0.882503	0.782742	FALSE
AN0295	5.99047	0.0979478	-0.0228514	-0.0779167	0.935658	0.935706	0.999959	FALSE
AN0296	6.06421	0.278984	0.117508	-0.0332033	0.695062	0.626225	0.999959	FALSE
AN0297	6.15159	-0.455788	-0.183509	0.246665	0.265413	0.309648	0.294975	FALSE
AN0298	6.05748	-0.155604	-0.159945	-0.0791848	0.876316	0.388301	0.999959	FALSE
AN0299	6.03574	0.0265157	-0.0639606	-0.0117356	0.994217	0.807543	0.999959	FALSE
AN0300	5.88988	-0.0137505	-0.0180226	0.0215116	0.997946	0.972596	0.999959	FALSE
AN0301	6.149	-0.358907	0.0333081	0.225869	0.40836	0.908392	0.27414	FALSE
AN0302	6.09734	-0.267009	-0.00960845	0.18713	0.620475	0.976922	0.503615	FALSE
AN0303	6.27677	-0.150715	-0.00181542	0.235095	0.934177	0.997103	0.611494	FALSE
AN0304	5.87879	-0.0449948	-0.0438496	-0.0559464	0.987587	0.858267	0.999959	FALSE
AN0305	6.0167	0.0141648	0.0604383	0.0223627	0.997946	0.853681	0.999959	FALSE
AN0306	5.86849	-0.0425813	-0.0707336	0.0660503	0.988214	0.753808	0.999959	FALSE
AN0307	5.96722	0.0063985	0.0844594	-0.0519673	0.997946	0.593945	0.999959	FALSE
AN0309	6.07041	0.00641724	0.150208	-0.0575775	0.998356	0.376048	0.999959	FALSE
AN0310	5.82158	-0.0507824	0.00708299	0.00799805	0.98373	0.982402	0.999959	FALSE
AN0311	6.64671	-0.314284	-0.226743	0.073037	0.652352	0.247435	0.999959	FALSE
AN0312	5.8364	-0.0305394	-0.00056835	0.0498802	0.991364	0.998213	0.999959	FALSE
AN0314	6.05173	-0.0695661	0.453805	0.275327	0.988613	0.0643261	0.740221	FALSE
AN0315	5.83639	-0.0258053	0.00093334	0.009431	0.993496	0.997578	0.999959	FALSE
AN0316	6.10184	-0.167181	-0.300599	0.0277601	0.921257	0.143274	0.999959	FALSE
AN0317	5.95319	0.0490364	0.0208649	-0.00160166	0.988214	0.950339	0.999959	FALSE
AN0318	5.77133	0.0723348	0.023636	-0.0066045	0.953306	0.920515	0.999959	FALSE
AN0319	5.90944	0.146557	-0.0271819	-0.0270221	0.838767	0.918081	0.999959	FALSE
AN0321	5.79982	0.308538	0.0319102	-0.0313951	0.462962	0.904783	0.999959	FALSE
AN0322	6.00127	-0.0723378	0.0249976	-0.171683	0.971045	0.935809	0.642404	FALSE
AN0323	6.07149	-0.153203	0.00897512	0.0572891	0.953841	0.988273	0.999959	FALSE
AN0325	5.95906	0.254571	0.387906	-0.0472	0.954891	0.445293	0.999959	FALSE
AN0326	5.81867	-0.151132	0.0782961	0.0139693	0.817141	0.644624	0.999959	FALSE
AN0327	5.80903	0.0724359	-0.0800005	-0.0227392	0.965134	0.680929	0.999959	FALSE
AN0328	5.83213	0.0560587	0.0105169	0.00971789	0.975294	0.974325	0.999959	FALSE
AN0329	6.13755	0.0407496	0.201271	0.0348168	0.988613	0.152994	0.999959	FALSE
AN0330	5.83514	0.0919865	0.115036	-0.00273762	0.93925	0.462462	0.999959	FALSE
AN0331	6.59437	-0.0929535	0.110675	0.139858	0.959311	0.625862	0.961338	FALSE
AN0332	5.85893	0.0815624	0.0578952	-0.151625	0.957392	0.807543	0.712549	FALSE
AN0333	5.79748	0.05513	0.0632315	0.00482952	0.983658	0.814702	0.999959	FALSE
AN0334	6.07381	0.216107	0.140868	0.198122	0.822749	0.547251	0.707869	FALSE
AN0335	5.76937	-0.116726	-0.0312988	0.0702378	0.890991	0.900731	0.999959	FALSE
AN0336	5.88656	0.00482903	0.185338	0.0150509	0.999071	0.32437	0.999959	FALSE
AN0337	5.84551	-0.0610529	0.0382795	0.0113643	0.972229	0.874252	0.999959	FALSE
AN0339	5.93401	0.10495	-0.0473148	-0.0369421	0.941949	0.862719	0.999959	FALSE
AN0340	5.84748	-0.0762277	-0.155636	-0.0870598	0.955648	0.250212	0.999959	FALSE
AN0341	5.93775	-0.00862541	-0.0382697	-0.00022556	0.997946	0.907295	0.999959	FALSE
AN0342	5.92387	-0.0891684	-0.00712849	-0.0200303	0.956573	0.983248	0.999959	FALSE
AN0343	5.98614	-0.00354353	-0.038751	-0.0859582	0.999071	0.869152	0.999959	FALSE
AN0346	5.91681	-0.13194	0.0400958	0.137309	0.959311	0.934521	0.999959	FALSE
AN0347	6.57634	0.0258397	-0.119611	-0.0643047	0.994217	0.584423	0.999959	FALSE
AN0348	5.83461	-0.0141469	-0.0826274	-0.00198645	0.995721	0.680375	0.999959	FALSE
AN0349	6.0322	-0.114517	0.0359918	-0.0759737	0.957392	0.930491	0.999959	FALSE
AN0350	5.92868	0.0943405	0.069321	-0.0248328	0.958751	0.806794	0.999959	FALSE
AN0351	5.88907	-0.13406	0.0947951	0.0797936	0.885077	0.642489	0.999959	FALSE
AN0353	5.80268	0.227972	0.065076	-0.0184759	0.67236	0.776477	0.999959	FALSE
AN0354	6.2104	0.0517124	0.0230799	0.00473695	0.986044	0.94222	0.999959	FALSE
AN0355	6.19984	0.016176	0.258528	0.00406939	0.997946	0.474956	0.999959	FALSE
AN0356	6.09433	0.0596654	0.191452	-0.0635066	0.993251	0.611197	0.999959	FALSE
AN0357	5.99815	-0.116581	-0.0500206	0.0819709	0.960671	0.902204	0.999959	FALSE
AN0359	6.11038	-0.322189	-0.0308488	0.0848421	0.710465	0.944804	0.999959	FALSE
AN0360	6.22497	0.0218614	-0.158177	-0.0244063	0.994878	0.552699	0.999959	FALSE
AN0362	6.002	-0.0438528	0.114177	0.0476537	0.982398	0.419316	0.999959	FALSE
AN0363	5.87358	-0.0924389	-0.102802	0.0508687	0.935658	0.530231	0.999959	FALSE
AN0364	5.84163	0.185921	0.0882868	-0.057467	0.822749	0.708812	0.999959	FALSE
AN0365	6.43631	0.211427	0.144845	0.142521	0.859793	0.591082	0.999959	FALSE
AN0366	5.9648	-0.0154894	0.221983	0.0277348	0.999071	0.7535	0.999959	FALSE
AN0367	5.99265	0.209017	0.128043	-0.0236322	0.80684	0.541423	0.999959	FALSE
AN0368	5.85945	0.0728091	0.00297077	-0.00338173	0.971626	0.993573	0.999959	FALSE
AN0369	6.60778	-0.429212	-0.152776	-0.123249	0.553592	0.600481	0.999959	FALSE
AN0370	5.85863	0.119785	0.0208034	-0.053029	0.892878	0.93965	0.999959	FALSE
AN0372	6.34413	-0.0907794	0.0270088	0.177063	0.971045	0.946352	0.889449	FALSE
AN0374	5.85884	-0.0865333	-0.0109648	-0.0228145	0.953841	0.974391	0.999959	FALSE
AN0376	5.84768	0.0333576	-0.00928738	-0.0132521	0.993251	0.979673	0.999959	FALSE
AN0377	5.79975	-0.0821183	0.0508449	-0.016102	0.954545	0.834729	0.999959	FALSE
AN0378	5.87333	0.100697	-0.112038	0.0562277	0.957392	0.654786	0.999959	FALSE
AN0379	7.03767	0.482479	0.218205	-0.031362	0.0614909	0.0664595	0.999959	FALSE
AN0380	5.9359	-0.0702484	0.0343191	-0.00585677	0.963092	0.885	0.999959	FALSE
AN0381	5.86782	0.00171558	-0.0535283	-0.00675169	0.999933	0.878781	0.999959	FALSE
AN0382	5.85538	-0.00411097	-0.102143	0.030249	0.999071	0.591082	0.999959	FALSE
AN0383	5.82296	-0.10371	0.0982349	0.0424202	0.934658	0.611131	0.999959	FALSE
AN0384	5.89823	0.0924043	0.0828415	-0.0697638	0.96524	0.766874	0.999959	FALSE
AN0385	6.08127	-0.334218	-0.334017	-0.222471	0.621187	0.055739	0.58573	FALSE
AN0386	5.90387	0.0988484	0.10097	-0.0421799	0.916788	0.500274	0.999959	FALSE
AN0388	5.89046	-0.0476915	-0.0404227	0.0200561	0.976257	0.852257	0.999959	FALSE
AN0389	6.06594	0.0438788	0.0204589	0.0440436	0.987084	0.939498	0.999959	FALSE
AN0390	5.82366	0.103709	-0.121287	0.0626741	0.943271	0.532012	0.999959	FALSE
AN0391	5.86824	0.047641	-0.0492614	0.020796	0.987587	0.84937	0.999959	FALSE
AN0392	5.8177	-0.0772696	0.00437015	0.0013763	0.953841	0.98829	0.999959	FALSE
AN0393	6.76846	0.134287	0.0906369	0.105473	0.937166	0.767323	0.999959	FALSE
AN0394	5.94178	-0.147589	-0.0149727	-0.0163766	0.848522	0.959863	0.999959	FALSE
AN0395	5.88399	-0.0823114	-0.00884596	-0.00947565	0.975053	0.983523	0.999959	FALSE
AN0396	6.06992	0.441486	-0.0217531	0.00835072	0.458099	0.959579	0.999959	FALSE
AN0397	5.92254	0.036831	-0.0303646	0.0136044	0.991188	0.918081	0.999959	FALSE
AN0398	5.83866	-0.0580716	-0.0420475	-0.0918085	0.975053	0.868238	0.999959	FALSE
AN0399	5.81177	-0.050797	0.010203	-0.0243478	0.983934	0.975856	0.999959	FALSE
AN0400	5.92952	-0.0579804	0.283501	0.0128568	0.988613	0.195388	0.999959	FALSE
AN0401	6.02356	0.267322	0.148346	-0.121941	0.71279	0.49172	0.999959	FALSE
AN0402	5.79687	-0.180334	0.0639188	-0.0278839	0.804323	0.783497	0.999959	FALSE
AN0403	5.99779	0.0184002	0.0368429	-0.165691	0.994217	0.886556	0.590962	FALSE
AN0404	5.9155	0.0117684	-0.0152679	0.0684248	0.997946	0.966054	0.999959	FALSE
AN0405	5.98842	-0.173121	-0.0844051	-0.113286	0.801107	0.654786	0.957642	FALSE
AN0406	6.39195	0.119231	0.197646	-0.0135783	0.948854	0.331612	0.999959	FALSE
AN0407	5.91154	0.221263	-0.0430546	-0.00077168	0.833501	0.908392	0.999959	FALSE
AN0408	5.94705	-0.025755	0.215441	0.00836113	0.994217	0.150276	0.999959	FALSE
AN0409	6.55632	0.00997083	-0.0814154	-0.146456	0.997946	0.779813	0.971003	FALSE
AN0410	6.93636	0.104063	0.118043	0.0759896	0.96524	0.674455	0.999959	FALSE
AN0411	6.38301	-0.161083	-0.0572018	-0.0138762	0.881279	0.852891	0.999959	FALSE
AN0412	5.91941	0.240168	0.0458055	0.00442145	0.640766	0.853681	0.999959	FALSE
AN0413	5.83585	0.308618	-0.0510626	-0.0647004	0.458099	0.83438	0.999959	FALSE
AN0414	5.84121	0.0135018	-0.0400238	0.009811	0.994878	0.855462	0.999959	FALSE
AN0416	6.37821	0.0005258	0.0821022	-0.0929838	0.999958	0.843296	0.999959	FALSE
AN0417	6.03645	0.0722944	-0.19714	-0.120798	0.971045	0.194967	0.996476	FALSE
AN0418	5.96098	0.336696	-0.0183876	0.157211	0.649683	0.9693	0.999959	FALSE
AN0419	6.04385	-0.212824	0.0513547	0.0615874	0.83155	0.879589	0.999959	FALSE
AN0420	6.05737	-0.38078	0.0766672	-0.0874281	0.711376	0.864513	0.999959	FALSE
AN0421	5.92217	-0.250037	0.180251	0.0784838	0.795601	0.414177	0.999959	FALSE
AN0422	5.85818	0.112979	0.0620441	0.0270204	0.934352	0.813978	0.999959	FALSE
AN0423	5.79937	0.119815	-0.0981841	0.00225985	0.916788	0.622579	0.999959	FALSE
AN0424	5.81352	-0.0041681	-0.0699935	0.00160706	0.999071	0.708491	0.999959	FALSE
AN0427	6.13102	-0.0271278	0.0257584	-0.0173916	0.991364	0.90687	0.999959	FALSE
AN0428	5.80838	0.0301763	0.106626	-0.0169028	0.992541	0.523645	0.999959	FALSE
AN0429	5.87664	0.12575	0.0668885	0.02734	0.922415	0.800411	0.999959	FALSE
AN0430	6.24599	-0.0102452	0.0907098	0.144239	0.997946	0.651518	0.797306	FALSE
AN0432	6.15778	-0.0736386	0.0222895	0.101249	0.982193	0.959723	0.999959	FALSE
AN0433	6.86809	-0.00668993	-0.0234647	-0.250401	0.998729	0.94799	0.325716	FALSE
AN0434	5.88458	-0.0346896	0.0592128	-0.00183852	0.991188	0.803276	0.999959	FALSE
AN0435	5.86637	-0.0410555	-0.0434504	-0.0589598	0.987621	0.846437	0.999959	FALSE
AN0436	6.08485	-0.076038	-0.0833661	0.136218	0.97235	0.760739	0.996676	FALSE
AN0437	5.8928	0.132184	-0.0350958	-0.0018923	0.905613	0.907037	0.999959	FALSE
AN0439	5.90303	-0.192089	0.101847	-0.00013181	0.812296	0.622845	0.999959	FALSE
AN0440	5.88753	-0.0897176	-0.00962079	-0.0697869	0.959311	0.979242	0.999959	FALSE
AN0441	6.03401	0.0352434	0.00735352	-0.0139434	0.988613	0.979673	0.999959	FALSE
AN0442	5.82788	-6.844e-05	0.0635342	0.00269712	0.999958	0.839948	0.999959	FALSE
AN0443	6.57435	-0.150129	-0.18739	-0.00329396	0.919755	0.374724	0.999959	FALSE
AN0444	6.13989	-0.155748	-0.197225	-0.0280473	0.838868	0.159897	0.999959	FALSE
AN0445	6.56438	-0.169604	-0.121612	-0.0476239	0.932887	0.724617	0.999959	FALSE
AN0446	6.77758	0.260961	0.00268372	-0.0679503	0.66034	0.994623	0.999959	FALSE
AN0448	6.30326	0.237979	0.511398	-0.119448	0.972229	0.392091	0.999959	FALSE
AN0449	6.11097	-0.0187456	-0.0790889	0.0546817	0.994217	0.673594	0.999959	FALSE
AN0450	5.8595	0.0772331	0.173965	-0.0689366	0.967655	0.301268	0.999959	FALSE
AN0451	6.21672	0.226735	-0.0456287	-0.0207517	0.870498	0.920246	0.999959	FALSE
AN0452	5.8092	0.134086	-0.071397	-0.0612552	0.922444	0.800702	0.999959	FALSE
AN0454	5.81041	0.0474681	0.0236752	-0.120725	0.988613	0.946352	0.999959	FALSE
AN0456	5.7972	-0.00068158	-0.0696444	0.0126853	0.999958	0.718517	0.999959	FALSE
AN0457	6.12469	-0.28778	-0.30905	-0.158634	0.714473	0.0874922	0.962399	FALSE
AN0458	6.02527	0.207764	-0.0967721	0.0686415	0.79966	0.674455	0.999959	FALSE
AN0459	6.01126	-0.00583441	0.0737804	0.0649836	0.999071	0.792288	0.999959	FALSE
AN0459	5.92719	0.00731206	-0.141971	-0.130325	0.998729	0.555463	0.999959	FALSE
AN0460	6.03245	-0.09196	-0.0511768	-0.0311438	0.950449	0.840895	0.999959	FALSE
AN0461	5.89361	-0.332944	0.150992	0.0433849	0.722891	0.619111	0.999959	FALSE
AN0462	5.89173	-0.0345695	0.0106393	-0.019697	0.993251	0.975979	0.999959	FALSE
AN0463	5.88263	0.0567242	-0.0413816	-0.0243749	0.979023	0.879289	0.999959	FALSE
AN0464	5.79661	0.139139	0.0112667	0.0330931	0.838767	0.969606	0.999959	FALSE
AN0466	6.18374	-0.0734404	0.222516	0.151307	0.971626	0.150276	0.848782	FALSE
AN0468	5.83338	-0.0839282	0.0670466	0.0790026	0.949851	0.75109	0.999959	FALSE
AN0469	6.22267	0.0777939	0.07214	-0.0771266	0.96524	0.757682	0.999959	FALSE
AN0470	6.09357	-0.305867	-0.113323	-0.0887787	0.663285	0.669464	0.999959	FALSE
AN0471	6.02073	-0.144701	0.249942	0.142431	0.932244	0.188965	0.999959	FALSE
AN0472	5.80218	0.129071	-0.050209	-0.0464621	0.916901	0.858846	0.999959	FALSE
AN0474	5.78298	0.068767	0.011028	0.0286409	0.96524	0.971491	0.999959	FALSE
AN0475	5.9108	-0.11859	0.21585	0.0998228	0.899308	0.10132	0.999959	FALSE
AN0476	6.09147	0.0765176	0.0449845	0.0952492	0.975294	0.899652	0.999959	FALSE
AN0477	5.83416	-0.200326	-0.051109	0.0488059	0.67236	0.807255	0.999959	FALSE
AN0478	5.8845	0.23259	0.108301	0.00298927	0.805723	0.680929	0.999959	FALSE
AN0479	5.97885	-0.0805702	0.174267	-0.0868824	0.953003	0.194967	0.999959	FALSE
AN0480	5.97674	-0.357036	0.16511	0.0638454	0.444554	0.348334	0.999959	FALSE
AN0481	5.93371	-0.0876874	-0.0119915	-0.0511911	0.972229	0.979071	0.999959	FALSE
AN0482	5.84596	0.113989	-0.0902102	0.0208399	0.949851	0.754006	0.999959	FALSE
AN0483	6.7925	-0.0719505	-0.0440619	-0.00483836	0.982645	0.909359	0.999959	FALSE
AN0484	5.92396	-0.163346	-0.084242	-0.027392	0.815476	0.644624	0.999959	FALSE
AN0485	5.88748	-0.120543	0.0550934	-0.0378753	0.921897	0.835603	0.999959	FALSE
AN0486	6.01419	-0.276066	-0.0172329	0.005877	0.562385	0.953074	0.999959	FALSE
AN0487	5.79427	-0.0371094	0.0506904	0.0633635	0.990722	0.841514	0.999959	FALSE
AN0489	5.82256	0.119114	0.010772	-0.0203002	0.932324	0.975351	0.999959	FALSE
AN0490	6.57125	-0.303538	-0.0621678	0.0895762	0.591593	0.825389	0.999959	FALSE
AN0492	5.92307	-0.149073	0.0248296	0.0614335	0.870498	0.935936	0.999959	FALSE
AN0493	6.09699	-0.215803	0.0462037	-0.0404694	0.83155	0.896291	0.999959	FALSE
AN0494	5.79955	-0.0644992	-0.0327409	0.0804271	0.979572	0.923239	0.999959	FALSE
AN0495	6.03022	0.107145	-0.126388	0.224039	0.97375	0.742283	0.892297	FALSE
AN0497	5.92861	0.016991	-0.104833	-0.0400465	0.996673	0.673594	0.999959	FALSE
AN0498	5.86836	-0.0048189	0.0611715	-0.00053499	0.999071	0.800019	0.999959	FALSE
AN0499	7.06309	0.791798	0.244751	-0.0111739	0.0963643	0.317922	0.999959	FALSE
AN0500	5.79206	-0.00796181	0.05218	-0.0646088	0.997946	0.840863	0.999959	FALSE
AN0501	5.94875	0.0121604	-0.00409574	-0.0525077	0.996673	0.98829	0.999959	FALSE
AN0502	5.79532	-0.00507604	-0.0566559	-0.0305133	0.999071	0.845939	0.999959	FALSE
AN0504	5.87004	0.237312	-0.0385872	-0.0363822	0.615117	0.871771	0.999959	FALSE
AN0505	5.91134	0.0341658	-0.0506367	-0.150673	0.993251	0.863959	0.894752	FALSE
AN0506	5.83368	0.178104	0.0277922	0.0142336	0.795916	0.918928	0.999959	FALSE
AN0507	5.95881	0.0338706	0.0224698	-0.0318144	0.989287	0.931855	0.999959	FALSE
AN0508	5.78802	0.0340906	-0.068473	0.0326122	0.993251	0.799547	0.999959	FALSE
AN0509	6.16332	-0.131296	0.0457212	-0.185715	0.901299	0.869152	0.552045	FALSE
AN0510	5.80215	-0.0441727	0.0454689	-0.030439	0.982193	0.830734	0.999959	FALSE
AN0511	5.91618	-0.157705	0.0490314	-0.0148129	0.83155	0.83888	0.999959	FALSE
AN0512	5.85792	-0.0602875	-0.0561646	-0.0127043	0.983036	0.850423	0.999959	FALSE
AN0513	6.25564	-0.0114286	-0.132112	0.0519521	0.997946	0.495034	0.999959	FALSE
AN0514	5.74979	-0.020842	0.0302259	-0.00388055	0.993251	0.887267	0.999959	FALSE
AN0515	5.80996	-0.00877336	0.0533308	-0.0235776	0.997946	0.840888	0.999959	FALSE
AN0517	6.02566	0.215173	0.0973749	-0.134984	0.838767	0.750614	0.999959	FALSE
AN0518	5.85336	-0.317568	0.0324716	-0.00902758	0.640766	0.931206	0.999959	FALSE
AN0519	5.84169	0.0680588	-0.0457321	0.0273592	0.972229	0.864513	0.999959	FALSE
AN0520	5.8593	-0.0227202	-0.100418	0.0641608	0.994217	0.616308	0.999959	FALSE
AN0521	6.05804	-0.033885	0.00388786	0.0246916	0.993251	0.992624	0.999959	FALSE
AN0522	5.75347	-0.0154901	0.0370291	-0.0049306	0.994217	0.855462	0.999959	FALSE
AN0523	5.89444	0.0650489	-0.0848378	-0.0394797	0.975294	0.748626	0.999959	FALSE
AN0524	5.82348	0.1008	-0.0118569	-0.0340574	0.935658	0.971641	0.999959	FALSE
AN0525	5.817	-0.0261584	0.155423	0.016381	0.994217	0.42872	0.999959	FALSE
AN0526	5.7936	-0.0662958	-0.05887	-0.037214	0.967045	0.789426	0.999959	FALSE
AN0527	6.4679	-0.14313	0.0628655	0.0349337	0.847204	0.769434	0.999959	FALSE
AN0528	5.92341	0.00377133	0.00571604	-0.119778	0.999344	0.988439	0.999959	FALSE
AN0529	6.23776	-0.0475436	0.0862128	0.0768877	0.991364	0.792288	0.999959	FALSE
AN0530	5.84241	0.0232038	0.0261784	-0.00165268	0.994217	0.933516	0.999959	FALSE
AN0531	5.79653	0.171495	-0.0259906	-0.0765157	0.817141	0.924856	0.999959	FALSE
AN0532	5.90262	0.106194	0.085504	0.0204844	0.949851	0.748922	0.999959	FALSE
AN0533	5.85202	0.00843116	0.114552	-0.117963	0.997946	0.569393	0.999959	FALSE
AN0534	5.93013	0.183676	-0.0629174	-0.00965278	0.790911	0.785004	0.999959	FALSE
AN0535	5.81291	0.109123	0.00534763	0.0667953	0.934352	0.988273	0.999959	FALSE
AN0536	5.95519	0.0178778	-0.0954325	0.0857029	0.994217	0.611197	0.999959	FALSE
AN0537	6.10546	0.0504435	0.0792564	0.027303	0.988613	0.793634	0.999959	FALSE
AN0538	5.88331	-0.17541	0.121319	0.0333585	0.825033	0.51519	0.999959	FALSE
AN0539	5.84237	-0.0227692	-0.0165092	-0.00416275	0.993684	0.950623	0.999959	FALSE
AN0540	6.2037	0.0137768	-0.0770741	0.0369987	0.996762	0.726678	0.999959	FALSE
AN0541	5.79005	-0.0547481	-0.0258851	0.0197367	0.974442	0.917975	0.999959	FALSE
AN0542	6.02267	0.238444	-0.0516572	-0.0567336	0.695062	0.847024	0.999959	FALSE
AN0543	5.87204	-0.015224	-0.1403	-0.132998	0.997376	0.475125	0.982258	FALSE
AN0544	5.82819	0.0150952	0.0180877	-0.00249369	0.997946	0.9693	0.999959	FALSE
AN0545	5.92155	0.0370997	-0.0675714	-0.0498409	0.988613	0.72921	0.999959	FALSE
AN0547	5.98789	0.299804	0.186406	0.0660571	0.789532	0.499666	0.999959	FALSE
AN0548	5.75165	0.0160221	-0.0365946	-0.00676341	0.994217	0.864513	0.999959	FALSE
AN0549	5.85163	0.0211351	-0.0170039	0.0226192	0.994217	0.947017	0.999959	FALSE
AN0550	5.79807	0.0950232	0.0668484	0.00675179	0.934352	0.746022	0.999959	FALSE
AN0551	5.97282	0.078182	-0.270645	-0.092589	0.974442	0.123788	0.999959	FALSE
AN0552	5.81554	-0.0261252	-0.0194906	0.00292922	0.993251	0.946352	0.999959	FALSE
AN0553	5.85506	-0.0160411	0.0165016	-0.0837015	0.994217	0.947381	0.999959	FALSE
AN0554	6.55148	-0.189169	-0.0642819	0.11508	0.849637	0.835603	0.999959	FALSE
AN0556	5.91185	0.211993	-0.164112	0.0327371	0.821481	0.423199	0.999959	FALSE
AN0557	5.80884	0.049991	-0.0380463	-0.0134907	0.975294	0.869152	0.999959	FALSE
AN0558	6.70525	-0.0968032	-0.00752691	-0.0113629	0.96524	0.985333	0.999959	FALSE
AN0560	5.99536	0.0418875	-0.0815851	-0.150938	0.988613	0.693895	0.714181	FALSE
AN0561	5.84625	-0.0547482	0.013063	-0.0121237	0.988214	0.974827	0.999959	FALSE
AN0562	5.89338	0.172822	0.0226696	0.0271205	0.852989	0.946397	0.999959	FALSE
AN0563	5.92039	0.0578031	0.109577	0.0222422	0.980514	0.603798	0.999959	FALSE
AN0564	5.77902	0.0505444	0.0594043	-0.00573833	0.979023	0.787781	0.999959	FALSE
AN0565	6.46968	0.0141169	0.215656	0.653531	0.998356	0.660356	0.100253	FALSE
AN0566	5.9099	-0.020094	-0.0202263	-0.0416884	0.994217	0.949572	0.999959	FALSE
AN0567	6.53938	-0.00992072	-0.249619	-0.373433	0.998817	0.412886	0.351453	FALSE
AN0568	5.83428	-0.0533402	-0.193734	-0.0443736	0.979572	0.170352	0.999959	FALSE
AN0569	5.86285	-0.0237103	0.00078256	-0.00884461	0.993496	0.997831	0.999959	FALSE
AN0570	5.98192	-0.17359	0.0124384	-0.0143053	0.865455	0.974738	0.999959	FALSE
AN0571	6.20092	-0.146479	0.208629	0.0451968	0.940874	0.387216	0.999959	FALSE
AN0572	5.99506	-0.106067	0.177388	-0.0565967	0.915362	0.165627	0.999959	FALSE
AN0573	6.03798	-0.358198	0.067032	0.0497461	0.592224	0.840888	0.999959	FALSE
AN0574	6.0507	-0.340951	-0.0503471	-0.0144048	0.722891	0.909548	0.999959	FALSE
AN0576	5.84428	-0.12699	-0.0882258	0.069176	0.946367	0.779543	0.999959	FALSE
AN0577	5.84231	0.0621164	0.0750867	-0.00275979	0.975294	0.769737	0.999959	FALSE
AN0578	5.8325	0.109351	-0.00470306	0.00622075	0.934399	0.989158	0.999959	FALSE
AN0580	6.00332	-0.0881083	0.127207	-0.062691	0.935475	0.355971	0.999959	FALSE
AN0581	5.92868	0.0881589	0.0603359	0.0443169	0.952959	0.804069	0.999959	FALSE
AN0582	5.92226	-0.0316356	-0.124619	-0.106541	0.992541	0.435718	0.999959	FALSE
AN0583	5.86702	-0.121588	0.142526	-0.0561023	0.915362	0.39891	0.999959	FALSE
AN0584	5.9786	0.243048	0.0620432	0.0602138	0.632046	0.788674	0.999959	FALSE
AN0585	5.9445	-0.0742809	-0.170556	-0.0512643	0.974442	0.381596	0.999959	FALSE
AN0586	5.80303	-0.0471246	0.0409056	-0.0454846	0.988613	0.891824	0.999959	FALSE
AN0587	5.8937	-0.0339678	0.259744	-0.0572258	0.994217	0.322054	0.999959	FALSE
AN0588	5.86111	-0.034976	0.0680835	0.0415763	0.993251	0.801398	0.999959	FALSE
AN0589	5.79958	-0.0864218	0.00011888	0.035373	0.946367	0.999584	0.999959	FALSE
AN0590	5.85084	0.210949	0.00442503	-0.0194544	0.795601	0.990062	0.999959	FALSE
AN0591	5.85962	0.202703	-0.0396686	-0.0960984	0.741556	0.877713	0.999959	FALSE
AN0592	5.79036	0.0394297	0.127139	0.0597483	0.988613	0.421749	0.999959	FALSE
AN0593	6.14627	-0.353996	-0.251919	-0.0385708	0.443117	0.087744	0.999959	FALSE
AN0594	6.11553	-0.0994504	0.138821	-0.0108419	0.96524	0.585541	0.999959	FALSE
AN0595	6.26793	-0.11642	-0.180284	-0.206989	0.943271	0.34801	0.575292	FALSE
AN0596	5.99708	-0.139658	-0.0856942	0.0650749	0.873497	0.680876	0.999959	FALSE
AN0597	6.26533	0.396118	0.0952487	0.069459	0.527424	0.755822	0.999959	FALSE
AN0598	5.83403	-0.0251559	-0.0224579	-0.037285	0.993251	0.936748	0.999959	FALSE
AN0599	6.03219	0.0520014	0.0686249	0.0192982	0.980346	0.76351	0.999959	FALSE
AN0600	5.93727	-0.0242639	0.108775	0.136902	0.994217	0.553778	0.862552	FALSE
AN0601	5.92185	0.10204	0.132718	0.0452256	0.949851	0.504104	0.999959	FALSE
AN0602	5.93588	-0.119745	0.155244	-0.0625028	0.902779	0.305341	0.999959	FALSE
AN0604	5.88746	-0.187917	0.172918	0.0498161	0.790911	0.240777	0.999959	FALSE
AN0605	5.93326	-0.189875	-0.00956286	0.0502906	0.732001	0.974738	0.999959	FALSE
AN0606	5.85554	-0.233556	0.0623657	-0.00301911	0.838767	0.867865	0.999959	FALSE
AN0607	5.98206	0.174441	-0.0585729	0.111483	0.838767	0.831601	0.999959	FALSE
AN0608	5.90828	-0.0442694	-0.0536327	-0.0288521	0.988613	0.843525	0.999959	FALSE
AN0609	6.15639	-0.00169604	-0.0343805	-0.0326306	0.999595	0.912117	0.999959	FALSE
AN0610	6.04411	0.0537901	-0.0755954	-0.0926412	0.982174	0.748333	0.999959	FALSE
AN0611	5.81764	0.0842146	0.0214356	-0.0244823	0.971045	0.953074	0.999959	FALSE
AN0612	5.86953	0.0211623	-0.0540335	0.0762215	0.994217	0.853681	0.999959	FALSE
AN0613	5.80112	0.00774776	-0.030066	-0.0136521	0.997946	0.896291	0.999959	FALSE
AN0614	5.87645	0.168026	0.102163	-0.0784135	0.812296	0.551727	0.999959	FALSE
AN0615	5.85374	0.0961228	-0.042782	-0.0348833	0.948444	0.874421	0.999959	FALSE
AN0616	5.82035	-0.0510038	-0.0230288	0.035962	0.975294	0.930922	0.999959	FALSE
AN0617	5.8395	-0.0126658	0.0843782	0.0359727	0.996673	0.629832	0.999959	FALSE
AN0618	5.78098	0.00210902	0.0967718	0.00028199	0.999344	0.53313	0.999959	FALSE
AN0619	5.85467	0.149419	-0.135319	-0.0343592	0.833501	0.355971	0.999959	FALSE
AN0621	5.7896	0.0825786	0.0164673	0.00019361	0.944522	0.949572	0.999959	FALSE
AN0623	5.90283	0.069014	-0.134249	-0.00293622	0.958739	0.317922	0.999959	FALSE
AN0624	6.00013	-0.0625785	-0.204668	-0.155243	0.986535	0.322416	0.97125	FALSE
AN0625	5.90344	-0.0602495	0.128047	0.0389509	0.988214	0.642489	0.999959	FALSE
AN0626	5.89375	0.0517021	0.0209842	-0.126832	0.987621	0.95034	0.999959	FALSE
AN0627	6.08679	-0.0347141	0.118366	0.00559541	0.993251	0.559323	0.999959	FALSE
AN0628	5.9443	-0.0990513	-0.196772	-0.101403	0.950782	0.222534	0.999959	FALSE
AN0629	5.97961	-0.0537959	0.0167393	0.0481017	0.98533	0.962441	0.999959	FALSE
AN0630	6.00192	0.271175	-0.0534582	-0.0025951	0.722891	0.872752	0.999959	FALSE
AN0631	5.95222	0.0379242	-0.0897062	-0.0567015	0.989759	0.666054	0.999959	FALSE
AN0632	5.89177	0.298333	-0.0102528	-0.0764917	0.546746	0.975979	0.999959	FALSE
AN0633	5.85327	-0.0492216	-0.0975783	-0.0627807	0.975902	0.54648	0.999959	FALSE
AN0634	6.06463	0.0751183	-0.157861	0.0248483	0.971626	0.387311	0.999959	FALSE
AN0636	5.9124	-0.0678182	0.0518649	-0.0820684	0.972229	0.841514	0.999959	FALSE
AN0637	5.84912	0.162921	-0.015262	-0.0838451	0.887385	0.971491	0.999959	FALSE
AN0638	5.88953	-0.00206178	-0.0299956	0.0243216	0.999344	0.898765	0.999959	FALSE
AN0639	5.84962	-0.151385	0.0384819	-0.00723523	0.850607	0.882772	0.999959	FALSE
AN0640	5.86005	0.139502	0.0511524	-0.0359363	0.839281	0.814265	0.999959	FALSE
AN0641	6.43048	0.169746	-0.165648	-0.0294367	0.819354	0.259212	0.999959	FALSE
AN0644	5.8887	0.0274175	0.0496574	0.0980115	0.993251	0.849765	0.999959	FALSE
AN0645	5.9692	0.243049	-0.0468587	0.0383909	0.67236	0.861443	0.999959	FALSE
AN0646	5.95327	0.155643	-0.102076	-0.1726	0.913304	0.721887	0.892141	FALSE
AN0647	5.97335	0.0127416	-0.0733659	0.128938	0.997946	0.769434	0.963555	FALSE
AN0648	5.88408	0.063686	-0.103792	0.0170594	0.972256	0.573761	0.999959	FALSE
AN0649	5.8521	0.0892626	0.0472062	0.0918354	0.95177	0.853681	0.999959	FALSE
AN0650	5.87258	-0.0883688	-0.0451502	-0.0285128	0.949851	0.853744	0.999959	FALSE
AN0651	6.17121	-0.400276	0.0751439	0.0355359	0.358239	0.770754	0.999959	FALSE
AN0652	5.83337	0.126951	0.053021	0.0575664	0.911606	0.841514	0.999959	FALSE
AN0653	5.85143	0.0502035	0.0101431	-0.0697348	0.988613	0.979326	0.999959	FALSE
AN0654	7.01814	-0.0221607	-0.0208734	0.261547	0.994217	0.946352	0.130279	FALSE
AN0655	5.96058	0.108674	0.161314	-0.0278593	0.966419	0.564364	0.999959	FALSE
AN0656	5.88416	0.0806448	-0.0311068	0.049843	0.946367	0.891442	0.999959	FALSE
AN0657	5.85358	0.192805	-0.0388215	-0.0229587	0.794194	0.885473	0.999959	FALSE
AN0658	5.84722	0.0281733	-0.122035	-0.100622	0.993459	0.542167	0.999959	FALSE
AN0659	5.9675	0.00256538	0.216369	-0.0627004	0.999344	0.13428	0.999959	FALSE
AN0660	5.84355	0.245379	0.138116	0.0221002	0.649683	0.416425	0.999959	FALSE
AN0661	5.84139	-0.413731	0.0734583	-0.0161732	0.340055	0.785154	0.999959	FALSE
AN0662	5.86392	-0.0988159	-0.0422534	0.0355417	0.949461	0.881779	0.999959	FALSE
AN0663	5.92769	0.120925	-0.0137084	-0.024386	0.904058	0.966666	0.999959	FALSE
AN0664	6.17765	-0.0895322	-0.199251	-0.0378371	0.967901	0.310001	0.999959	FALSE
AN0665	6.02408	0.00337316	-0.0301296	-0.0899329	0.999344	0.946586	0.999959	FALSE
AN0666	6.0387	-0.0681146	-0.220127	-0.0206582	0.972229	0.132215	0.999959	FALSE
AN0667	5.89708	-0.107121	0.0730681	-0.127847	0.895177	0.679829	0.748875	FALSE
AN0668	5.96263	0.0206534	0.0375234	-0.0403064	0.994878	0.921886	0.999959	FALSE
AN0669	6.08611	0.00653225	-0.0195462	-0.0471764	0.998356	0.9527	0.999959	FALSE
AN0670	5.98024	-0.165038	0.00315804	-0.0384615	0.8463	0.992969	0.999959	FALSE
AN0671	5.91682	0.150436	0.010415	-0.0880759	0.888491	0.979071	0.999959	FALSE
AN0672	5.94568	0.236087	-0.162305	-0.022521	0.679731	0.312725	0.999959	FALSE
AN0673	5.94526	-0.327103	-0.0973393	-0.00069779	0.329587	0.549579	0.999959	FALSE
AN0674	5.82198	0.0738565	0.0781424	0.0893657	0.96524	0.724557	0.999959	FALSE
AN0675	5.82016	0.0275375	-0.0877387	0.00053101	0.994217	0.727629	0.999959	FALSE
AN0676	5.95873	0.0695253	0.0367628	0.028384	0.968069	0.887757	0.999959	FALSE
AN0677	7.60296	-0.0209439	-0.149238	-0.195616	0.994635	0.489042	0.672812	FALSE
AN0678	5.92029	0.0427561	-0.092961	-0.0570849	0.986053	0.580333	0.999959	FALSE
AN0680	5.99089	0.0316853	-0.118091	-0.148449	0.991364	0.453001	0.660894	FALSE
AN0681	5.84532	-0.0542321	0.0450378	0.0222433	0.988613	0.90208	0.999959	FALSE
AN0682	5.95103	-0.057264	0.0772879	-0.0192435	0.986747	0.788757	0.999959	FALSE
AN0683	6.03625	-0.201158	-0.232503	-0.178363	0.805723	0.131963	0.647444	FALSE
AN0684	6.4196	-0.21294	-0.276475	-0.216249	0.812457	0.0882509	0.488004	FALSE
AN0685	5.87138	0.0125709	0.157974	0.0948655	0.997946	0.367501	0.999959	FALSE
AN0686	6.0444	-0.0955887	0.00850409	0.108767	0.957392	0.981404	0.999959	FALSE
AN0687	5.78401	-0.0271621	0.169778	0.0614963	0.993251	0.273754	0.999959	FALSE
AN0688	5.82513	-0.0170826	0.05247	0.0558025	0.994217	0.813627	0.999959	FALSE
AN0689	6.30555	-0.189273	-0.00311542	0.148299	0.778689	0.992022	0.731616	FALSE
AN0690	5.87714	-0.0409332	0.168173	0.0481619	0.991188	0.364429	0.999959	FALSE
AN0691	5.93617	0.266297	0.250774	0.0280924	0.789532	0.220342	0.999959	FALSE
AN0692	5.94014	0.148224	-0.0834473	0.110191	0.833501	0.641712	0.955155	FALSE
AN0695	5.98573	-0.0945943	0.189292	0.119822	0.974978	0.475966	0.999959	FALSE
AN0696	5.86623	-0.0481948	0.0100715	-0.0337573	0.988613	0.979673	0.999959	FALSE
AN0697	6.20162	-0.0560008	-0.0243034	0.124613	0.975294	0.931206	0.910215	FALSE
AN0698	6.00898	-0.0380968	-0.0890917	-0.169269	0.988613	0.660004	0.589961	FALSE
AN0699	5.93799	-0.0645375	-0.112328	0.0341685	0.975294	0.587578	0.999959	FALSE
AN0700	6.08234	-0.217715	0.156047	-0.0517309	0.905613	0.67106	0.999959	FALSE
AN0701	6.24841	-0.03004	0.0343155	0.0586687	0.994217	0.937655	0.999959	FALSE
AN0703	5.88349	0.11488	-0.0435235	-0.0424981	0.949461	0.897475	0.999959	FALSE
AN0704	5.88874	-0.0640871	-0.0559544	-0.0895371	0.975053	0.83438	0.999959	FALSE
AN0705	6.14273	0.0155551	-0.158226	-0.116262	0.997946	0.614403	0.999959	FALSE
AN0706	5.9388	0.0674118	-0.0265009	-0.0940768	0.983036	0.946859	0.999959	FALSE
AN0707	6.08773	-0.196057	0.0366973	0.107408	0.876316	0.930122	0.999959	FALSE
AN0708	6.16901	-0.151018	0.0231105	0.0331091	0.950201	0.966666	0.999959	FALSE
AN0710	5.8028	-0.0639901	0.0388453	0.0367232	0.975053	0.89142	0.999959	FALSE
AN0711	5.83308	-0.024388	0.0882332	0.00242842	0.993251	0.616095	0.999959	FALSE
AN0712	5.81808	-0.0111988	-0.0599228	-0.0132515	0.997873	0.767483	0.999959	FALSE
AN0713	5.90874	-0.15075	-0.0739574	0.0106654	0.9157	0.813627	0.999959	FALSE
AN0714	6.11107	-0.0120231	0.185302	-0.0647755	0.997946	0.355971	0.999959	FALSE
AN0715	5.84798	0.104834	-0.0707787	-0.0191277	0.932604	0.748922	0.999959	FALSE
AN0716	5.93573	-0.0667955	0.207469	-0.0341336	0.975653	0.244098	0.999959	FALSE
AN0717	5.83224	0.00260821	0.00569168	0.0545199	0.999344	0.982718	0.999959	FALSE
AN0718	5.89888	0.0075917	-0.00977094	0.00465512	0.997946	0.975351	0.999959	FALSE
AN0719	6.14384	0.0535455	-0.155944	0.0285582	0.987587	0.411469	0.999959	FALSE
AN0720	5.78984	0.116337	0.0110339	0.0489777	0.921591	0.974325	0.999959	FALSE
AN0721	6.2202	-0.243324	0.0256993	0.0758794	0.620475	0.923692	0.999959	FALSE
AN0722	6.16043	0.385895	-0.0552345	0.0695724	0.443117	0.853681	0.999959	FALSE
AN0723	6.15701	-0.0451533	-0.0703506	0.14273	0.986535	0.744214	0.742945	FALSE
AN0725	5.8415	-0.101448	-0.00267222	0.0039949	0.934399	0.993573	0.999959	FALSE
AN0726	6.07344	-0.168597	-0.246104	-0.192832	0.929359	0.294052	0.920562	FALSE
AN0727	5.83208	-0.098887	0.151179	-0.0269649	0.933352	0.284727	0.999959	FALSE
AN0728	5.85014	-0.0916094	0.0977251	0.0213109	0.927357	0.497728	0.999959	FALSE
AN0730	5.88246	0.0751967	0.196041	0.145916	0.966419	0.1948	0.842272	FALSE
AN0731	5.95351	0.0325193	0.224117	0.139757	0.993251	0.155725	0.931228	FALSE
AN0733	7.82787	0.116709	-0.0863133	-0.188327	0.955648	0.792288	0.872441	FALSE
AN0735	5.98462	0.112835	0.0575663	0.0189677	0.938841	0.837805	0.999959	FALSE
AN0736	5.94337	0.0424334	-0.211694	0.0531444	0.988613	0.183303	0.999959	FALSE
AN0737	5.82828	-0.0935647	0.0561549	-0.00184275	0.955648	0.840279	0.999959	FALSE
AN0738	5.85362	0.101666	-0.046794	0.0388141	0.934658	0.849861	0.999959	FALSE
AN0739	5.88035	0.0963866	-0.0072698	0.056153	0.932604	0.979673	0.999959	FALSE
AN0740	6.07622	-0.179671	-0.0660566	0.15207	0.83896	0.812577	0.887469	FALSE
AN0741	5.8231	0.0777775	0.0499248	0.0780258	0.959706	0.840863	0.999959	FALSE
AN0742	6.20247	-0.238668	0.227254	0.111822	0.649683	0.0952837	0.999959	FALSE
AN0743	5.8766	-0.0563916	0.00938857	0.0687792	0.975053	0.975351	0.999959	FALSE
AN0744	5.75818	0.0142218	-0.0384531	-0.00910052	0.994217	0.852257	0.999959	FALSE
AN0745	6.23248	-0.0136935	0.109477	0.254858	0.997376	0.571192	0.152887	FALSE
AN0746	5.86476	0.0338699	-0.0521004	0.108733	0.993251	0.879588	0.999959	FALSE
AN0747	6.38203	0.0691201	-0.00498467	-0.0582389	0.988613	0.992969	0.999959	FALSE
AN0748	5.86132	0.0760103	0.0802318	-0.0446796	0.972229	0.766874	0.999959	FALSE
AN0750	5.79935	-0.220162	0.15326	0.0240023	0.698272	0.321076	0.999959	FALSE
AN0751	6.08092	-0.0890939	-0.0747975	0.0611662	0.957392	0.766874	0.999959	FALSE
AN0752	5.89976	-0.082044	0.118867	0.12044	0.957392	0.496653	0.956273	FALSE
AN0753	6.22847	-0.091991	-0.0813996	0.0154697	0.972229	0.813411	0.999959	FALSE
AN0754	6.20066	0.0576252	0.13821	0.116294	0.97235	0.336909	0.913382	FALSE
AN0755	6.11763	0.0142232	-0.226757	-0.173686	0.997946	0.365248	0.999959	FALSE
AN0756	5.94535	-0.452995	-0.147414	-0.132723	0.188839	0.381092	0.91218	FALSE
AN0757	5.82872	-0.390464	0.00590109	0.00549492	0.626907	0.9901	0.999959	FALSE
AN0758	5.81753	0.0263331	0.0672392	0.0218302	0.993251	0.765651	0.999959	FALSE
AN0759	6.06143	0.119965	0.0478855	0.0214214	0.887756	0.836901	0.999959	FALSE
AN0760	5.78745	0.0353381	-0.0612559	0.0547691	0.989759	0.787538	0.999959	FALSE
AN0761	5.85116	-0.107027	-0.013491	-0.0919571	0.934177	0.969222	0.999959	FALSE
AN0762	5.9445	-0.217166	-0.00781212	0.00189797	0.79966	0.983248	0.999959	FALSE
AN0763	6.08307	0.0160385	0.128686	-0.0151068	0.996673	0.532012	0.999959	FALSE
AN0764	5.88655	-0.11372	0.0185376	-0.074735	0.90085	0.946352	0.999959	FALSE
AN0765	5.8345	0.111642	-0.0832573	-0.0503024	0.922415	0.680929	0.999959	FALSE
AN0766	6.02772	-0.100086	-0.123992	-0.115906	0.96524	0.649236	0.999959	FALSE
AN0767	6.11149	-0.0448531	-0.0464021	-0.127396	0.987621	0.850665	0.9019	FALSE
AN0770	5.98724	0.0674345	-0.0280034	-0.0621344	0.971626	0.921526	0.999959	FALSE
AN0773	6.02729	-0.485081	-0.111503	-0.119825	0.180743	0.591215	0.999959	FALSE
AN0774	5.93359	0.020341	-0.0868774	0.0308575	0.994217	0.701897	0.999959	FALSE
AN0775	5.81455	0.0791406	-0.108724	-0.035964	0.96524	0.581931	0.999959	FALSE
AN0776	7.38971	0.766452	-0.134542	-0.0414181	0.0534955	0.611131	0.999959	FALSE
AN0777	5.84555	-0.0671431	0.127588	0.0465441	0.971045	0.443554	0.999959	FALSE
AN0778	5.86552	0.0657981	-0.0343467	0.0160265	0.982193	0.923681	0.999959	FALSE
AN0779	5.87181	0.016001	0.0820829	0.0365277	0.994217	0.628452	0.999959	FALSE
AN0780	5.84065	0.0533181	0.125281	-0.0722658	0.983205	0.506107	0.999959	FALSE
AN0781	5.91199	0.137811	-0.0113158	0.0246201	0.944225	0.980598	0.999959	FALSE
AN0783	6.17506	-0.158787	-0.143686	-0.250591	0.875621	0.463563	0.263354	FALSE
AN0784	5.84516	0.138098	0.0328991	-0.0777395	0.892027	0.915066	0.999959	FALSE
AN0787	6.55568	0.0424169	-0.220222	0.0829334	0.989759	0.176076	0.999959	FALSE
AN0788	6.25588	0.0895926	-0.117218	-0.0704613	0.96524	0.621228	0.999959	FALSE
AN0789	6.30953	-0.320833	-0.152888	-0.0649329	0.557372	0.42576	0.999959	FALSE
AN0790	6.73965	-0.401385	-0.33682	-0.211924	0.5948	0.10177	0.823943	FALSE
AN0791	6.65951	-0.0863377	-0.261186	0.0978893	0.971045	0.148215	0.999959	FALSE
AN0792	5.84533	0.0254257	-0.120351	-0.0342862	0.994217	0.565415	0.999959	FALSE
AN0793	5.86992	0.0937708	0.00280485	0.0784461	0.95177	0.993948	0.999959	FALSE
AN0794	5.90083	0.141001	0.0439675	-0.0816402	0.887047	0.877809	0.999959	FALSE
AN0795	5.8829	-0.247089	0.0590784	0.0167517	0.727424	0.841514	0.999959	FALSE
AN0796	5.90004	-0.00444338	0.219241	0.129401	0.999344	0.235936	0.999959	FALSE
AN0797	6.25502	-0.20022	-0.152002	-0.11881	0.821905	0.438987	0.999959	FALSE
AN0798	6.20118	0.104228	0.177002	0.112081	0.946367	0.298773	0.999959	FALSE
AN0799	5.82731	-0.030339	-0.0120688	-0.0212338	0.992541	0.969679	0.999959	FALSE
AN0800	5.82059	0.00058449	-0.0364011	-0.0182795	0.999958	0.878781	0.999959	FALSE
AN0801	6.28648	0.122966	-0.086358	-0.077961	0.963602	0.827037	0.999959	FALSE
AN0802	5.84829	0.0489537	0.00084979	0.0189867	0.988214	0.998078	0.999959	FALSE
AN0803	5.9295	-0.44626	0.0233029	0.0344532	0.375535	0.950623	0.999959	FALSE
AN0804	5.9201	0.370199	-0.0745235	-0.0971815	0.576135	0.824909	0.999959	FALSE
AN0805	5.85646	0.0525089	-0.00687812	0.0101727	0.983205	0.983248	0.999959	FALSE
AN0806	5.84839	0.213305	0.0880605	0.00109213	0.80684	0.738589	0.999959	FALSE
AN0807	5.98659	-0.0418807	-0.0839249	-0.0393399	0.991188	0.760449	0.999959	FALSE
AN0808	5.92573	-0.156586	-0.0958786	-0.0061238	0.870498	0.674455	0.999959	FALSE
AN0809	6.49338	-0.0206181	0.202417	0.208085	0.994217	0.217811	0.460415	FALSE
AN0810	6.05881	-0.0872596	-0.152609	-0.00669282	0.96524	0.42597	0.999959	FALSE
AN0811	5.87151	-0.0854315	-0.127057	0.0194017	0.97235	0.622845	0.999959	FALSE
AN0813	5.94267	0.0148621	-0.0183965	-0.0560252	0.99547	0.950623	0.999959	FALSE
AN0814	6.12828	-0.242162	-0.211024	-0.165829	0.786739	0.268269	0.894157	FALSE
AN0815	5.9801	0.118714	-0.0214404	-0.20485	0.867303	0.929398	0.150142	FALSE
AN0816	6.02382	-0.159778	0.0588972	-0.00700941	0.876336	0.840888	0.999959	FALSE
AN0817	6.04934	-0.0718462	-0.0447194	0.104094	0.978412	0.900234	0.999959	FALSE
AN0818	5.8805	-0.073602	0.00185106	0.0694955	0.975294	0.997103	0.999959	FALSE
AN0819	6.58212	0.0169464	0.128753	0.280694	0.997946	0.619684	0.317677	FALSE
AN0820	6.2866	-0.0835341	-0.168022	0.0191059	0.949461	0.205192	0.999959	FALSE
AN0821	5.81874	0.132142	-0.122046	0.038962	0.887047	0.496848	0.999959	FALSE
AN0822	5.95725	-0.126728	-0.068943	-0.0629406	0.915362	0.787236	0.999959	FALSE
AN0823	6.0536	0.0830396	-0.0327181	0.165833	0.959311	0.909359	0.665391	FALSE
AN0825	5.86748	-0.057067	0.111245	-0.0251552	0.98373	0.618389	0.999959	FALSE
AN0826	6.12794	-0.0626434	-0.0530578	-0.017071	0.971626	0.817284	0.999959	FALSE
AN0827	5.85265	0.06418	0.0930372	0.0385851	0.966349	0.573919	0.999959	FALSE
AN0828	6.14196	-0.147223	-0.188214	0.0950428	0.948968	0.504495	0.999959	FALSE
AN0829	5.8214	-0.00338438	0.00702139	-0.0498538	0.999344	0.983248	0.999959	FALSE
AN0830	5.844	-0.0166845	-0.175794	-0.017164	0.997946	0.435718	0.999959	FALSE
AN0831	6.15673	-0.00917752	0.0387774	0.110605	0.997946	0.911886	0.999959	FALSE
AN0832	5.79274	-0.0865398	-0.00091848	0.00483978	0.96524	0.997985	0.999959	FALSE
AN0833	7.15602	-0.334491	0.0327424	-0.276103	0.557372	0.922677	0.208692	FALSE
AN0834	5.91283	-0.0184658	0.0462139	0.0249128	0.994878	0.883409	0.999959	FALSE
AN0835	5.93221	-0.265744	0.00473287	0.0113812	0.638809	0.989335	0.999959	FALSE
AN0836	5.87979	0.0221844	-0.184022	0.0141679	0.994217	0.198617	0.999959	FALSE
AN0837	6.13279	-0.280321	-0.153091	0.0390188	0.715688	0.507698	0.999959	FALSE
AN0839	5.93567	-0.348071	-0.0148692	-0.113277	0.56406	0.971857	0.999959	FALSE
AN0841	5.79398	-0.0711068	-0.00289343	0.0351641	0.959311	0.99185	0.999959	FALSE
AN0842	6.16595	-0.278507	-0.0889029	-0.068075	0.703333	0.757682	0.999959	FALSE
AN0844	6.02194	0.0297159	0.163272	0.147606	0.993251	0.240473	0.681988	FALSE
AN0845	5.82363	0.128543	0.0496566	0.00039945	0.87885	0.836901	0.999959	FALSE
AN0846	5.91567	0.00866358	0.0266023	-0.061207	0.998356	0.949572	0.999959	FALSE
AN0847	5.99478	-0.0408096	-0.0477914	0.0418105	0.991188	0.872752	0.999959	FALSE
AN0848	5.88107	-0.00016674	-0.0731955	0.0754416	0.999958	0.680929	0.999959	FALSE
AN0849	5.88197	0.0344655	0.0845448	-0.0665832	0.993251	0.722999	0.999959	FALSE
AN0851	5.89605	0.217177	0.0157472	0.115609	0.805723	0.969222	0.999959	FALSE
AN0852	5.85613	-0.0550485	-0.0630114	0.0241467	0.975294	0.787781	0.999959	FALSE
AN0853	5.78842	0.268196	-0.0400074	0.0087072	0.443117	0.84697	0.999959	FALSE
AN0854	6.23643	0.0126122	0.213562	0.0801358	0.997946	0.231639	0.999959	FALSE
AN0855	5.80861	0.00710344	0.0238749	0.0999744	0.997946	0.935104	0.999959	FALSE
AN0856	5.92687	0.0693567	0.0846889	-0.0266251	0.972229	0.704946	0.999959	FALSE
AN0857	5.8652	-0.0448947	0.0996471	0.00026462	0.983417	0.542493	0.999959	FALSE
AN0859	5.84351	0.0328994	-0.0163109	-0.0893986	0.992541	0.956831	0.999959	FALSE
AN0861	5.97763	0.0828645	0.0578332	-0.0144421	0.975294	0.882016	0.999959	FALSE
AN0862	5.97544	0.0927854	-0.0660932	0.0606688	0.944522	0.768081	0.999959	FALSE
AN0863	5.83273	-0.170075	0.0804201	-0.0219901	0.791249	0.659714	0.999959	FALSE
AN0864	5.89562	0.143811	-0.00551128	0.00303403	0.865655	0.986907	0.999959	FALSE
AN0865	5.88676	0.103343	-0.00029207	0.0267111	0.941949	0.999051	0.999959	FALSE
AN0866	6.29837	-0.158884	-0.105643	0.0225837	0.907718	0.712134	0.999959	FALSE
AN0867	5.99539	-0.117158	-0.0264176	0.0507337	0.917217	0.928322	0.999959	FALSE
AN0868	5.86735	-0.113701	0.145985	0.0117597	0.941949	0.456977	0.999959	FALSE
AN0869	6.10881	0.099228	0.337016	0.00659156	0.992541	0.534626	0.999959	FALSE
AN0870	5.96368	-0.0666039	0.0620572	0.0094602	0.96524	0.762381	0.999959	FALSE
AN0871	6.31993	0.0112781	-0.0455992	0.0769114	0.997946	0.922677	0.999959	FALSE
AN0872	5.90297	-0.205166	0.0250734	-0.147763	0.812457	0.93968	0.910215	FALSE
AN0873	5.8497	0.0584818	0.0414893	0.0218024	0.985597	0.900251	0.999959	FALSE
AN0874	6.31507	0.0699149	0.022091	-0.0335782	0.97235	0.946352	0.999959	FALSE
AN0876	5.84576	0.242234	-0.0330142	-0.0498514	0.624044	0.898781	0.999959	FALSE
AN0878	6.00878	-0.163955	-0.141524	-0.0557272	0.876336	0.506107	0.999959	FALSE
AN0879	6.18598	-0.0435641	-0.249379	-0.115026	0.993251	0.32711	0.999959	FALSE
AN0880	5.91086	0.0682911	-0.0763489	0.0095884	0.975053	0.776674	0.999959	FALSE
AN0881	5.88082	0.104436	-0.0547968	0.108498	0.912402	0.792288	0.945083	FALSE
AN0882	5.81172	-0.0255759	0.103659	0.0219958	0.994217	0.624013	0.999959	FALSE
AN0883	5.88071	-0.0131098	0.0778358	0.0219968	0.997376	0.722999	0.999959	FALSE
AN0884	5.98008	-0.108483	0.0903233	0.135732	0.922444	0.626191	0.820067	FALSE
AN0885	6.03224	-0.0572359	-0.00688807	0.0480536	0.975294	0.981706	0.999959	FALSE
AN0886	5.80896	0.187185	-0.0394811	-0.0770559	0.838767	0.902557	0.999959	FALSE
AN0887	5.85244	0.0374606	-0.0255181	-0.0165669	0.990669	0.93153	0.999959	FALSE
AN0888	5.79441	0.0875669	0.0120835	0.0977415	0.946367	0.969679	0.999959	FALSE
AN0889	5.7875	0.0177787	0.107283	-0.00737462	0.994242	0.577915	0.999959	FALSE
AN0890	5.99471	-0.25928	-0.214386	-0.0263981	0.637287	0.14397	0.999959	FALSE
AN0891	5.78598	0.0775953	-0.0683621	-0.0183042	0.95177	0.72323	0.999959	FALSE
AN0892	5.95396	0.214217	-0.0132079	-0.0356701	0.722891	0.969679	0.999959	FALSE
AN0893	5.82264	-0.07326	0.0360707	-0.00109168	0.974978	0.915066	0.999959	FALSE
AN0895	5.85862	0.0895205	0.0984061	0.0499218	0.968792	0.724557	0.999959	FALSE
AN0896	6.75497	0.337624	-0.0679382	0.197585	0.404567	0.763752	0.351453	FALSE
AN0897	5.7777	0.102937	-0.0482325	-0.0133698	0.944225	0.860201	0.999959	FALSE
AN0898	5.87726	0.163048	0.0468867	-0.052531	0.888491	0.889402	0.999959	FALSE
AN0899	5.99346	-0.164152	-0.154281	0.0719466	0.862603	0.39891	0.999959	FALSE
AN0900	5.85705	0.149428	0.0451742	0.0498205	0.838767	0.848243	0.999959	FALSE
AN0901	5.8656	0.12347	0.0482358	-0.0116717	0.890023	0.841955	0.999959	FALSE
AN0902	6.10374	-0.168836	-0.18214	-0.0249379	0.883873	0.389288	0.999959	FALSE
AN0903	5.90916	-0.119191	0.311915	-0.0234041	0.948444	0.0718586	0.999959	FALSE
AN0905	5.91133	0.198395	-0.0210049	-0.00542716	0.640766	0.929594	0.999959	FALSE
AN0906	6.31232	-0.227712	-0.0119846	-0.0292353	0.769218	0.974827	0.999959	FALSE
AN0907	6.76811	-0.00214032	-0.118148	-0.147783	0.99936	0.531766	0.823943	FALSE
AN0908	5.92036	-0.0124506	-0.0806101	0.00626438	0.997946	0.807543	0.999959	FALSE
AN0909	5.85391	0.147333	-0.132601	-0.01476	0.870258	0.45236	0.999959	FALSE
AN0910	5.92959	-0.0252201	-0.0386099	0.105024	0.994217	0.90208	0.999959	FALSE
AN0911	5.87065	0.106117	0.131371	-0.0384254	0.935475	0.456977	0.999959	FALSE
AN0913	6.04007	0.025961	0.0962028	0.0089972	0.994217	0.652043	0.999959	FALSE
AN0914	5.99211	0.128059	0.0618704	-0.0385325	0.865655	0.763128	0.999959	FALSE
AN0915	5.81069	-0.0773319	0.0400186	0.0137661	0.96524	0.882772	0.999959	FALSE
AN0916	5.8651	0.0687564	0.16217	-0.0282264	0.964093	0.212434	0.999959	FALSE
AN0917	5.96069	-0.237795	-0.177875	0.0164606	0.717265	0.299818	0.999959	FALSE
AN0918	6.08656	-0.0853009	0.00581895	-0.0675176	0.953841	0.985333	0.999959	FALSE
AN0919	6.06106	-0.071979	-0.0412576	0.039465	0.971045	0.882333	0.999959	FALSE
AN0920	5.80287	0.0612506	-0.067185	0.0370414	0.972229	0.752585	0.999959	FALSE
AN0921	5.85839	0.243669	-0.0193137	0.0324773	0.624044	0.946352	0.999959	FALSE
AN0922	5.87031	0.137244	0.0236656	-0.019418	0.865557	0.931206	0.999959	FALSE
AN0923	5.79742	-0.00299567	-0.0479453	-0.0248174	0.999344	0.847975	0.999959	FALSE
AN0924	6.03198	-0.266868	0.0376949	0.149071	0.722891	0.915733	0.969531	FALSE
AN0925	5.90732	0.131334	0.108049	0.037073	0.937166	0.692797	0.999959	FALSE
AN0926	5.8938	-0.0104204	-0.0104646	0.0365438	0.997946	0.97215	0.999959	FALSE
AN0927	6.10286	-0.108527	-0.0726903	-0.0535386	0.954035	0.816238	0.999959	FALSE
AN0928	5.95383	-0.0203837	0.0529552	-0.0269097	0.994217	0.83629	0.999959	FALSE
AN0929	6.01917	0.00437076	-0.213509	-0.14247	0.999071	0.140024	0.848782	FALSE
AN0932	6.05388	-0.315417	-0.0465223	0.114309	0.604328	0.882037	0.999959	FALSE
AN0933	6.24025	-0.166115	0.184207	0.114149	0.897215	0.400183	0.999959	FALSE
AN0934	5.94993	-0.345773	0.0111108	-0.0359238	0.663182	0.980598	0.999959	FALSE
AN0935	5.80335	0.00604647	0.0482674	-0.0145262	0.997946	0.826533	0.999959	FALSE
AN0936	5.93027	-0.196901	0.0958971	-0.00677443	0.750299	0.603798	0.999959	FALSE
AN0937	5.93743	0.0297292	0.0431782	-0.0456299	0.993251	0.88021	0.999959	FALSE
AN0938	5.90885	-0.00114855	0.0424021	0.0709364	0.999958	0.890068	0.999959	FALSE
AN0939	5.93619	0.055677	-0.11315	0.0233705	0.987621	0.632617	0.999959	FALSE
AN0940	5.86696	0.150427	0.09945	-0.0168792	0.838767	0.575108	0.999959	FALSE
AN0941	5.88041	0.00700993	-0.181135	-0.025514	0.997946	0.203832	0.999959	FALSE
AN0942	5.92926	-0.102212	-0.0069216	0.17153	0.959311	0.987709	0.884728	FALSE
AN0943	6.30004	-0.256039	0.0124801	-0.0383143	0.652352	0.972111	0.999959	FALSE
AN0944	5.88477	-0.0923757	0.0915227	-0.0653562	0.949461	0.651518	0.999959	FALSE
AN0946	6.0762	-0.0592102	0.255788	0.113382	0.988214	0.193241	0.999959	FALSE
AN0947	5.90901	-0.0353554	-0.0435999	-0.0123993	0.992541	0.878781	0.999959	FALSE
AN0948	5.95298	-0.0143	0.0374436	-0.00149835	0.997946	0.90876	0.999959	FALSE
AN0949	5.84479	-4.839e-05	0.0518599	-0.0275455	0.999958	0.849101	0.999959	FALSE
AN0950	5.90498	0.125837	0.191219	0.100457	0.9157	0.223396	0.999959	FALSE
AN0951	5.87507	0.109649	0.0307964	-0.0559078	0.949851	0.930491	0.999959	FALSE
AN0952	5.93037	0.0199596	0.0825966	-0.0109403	0.994217	0.674324	0.999959	FALSE
AN0953	5.80768	-0.0907571	0.0305079	-0.0173654	0.941949	0.904282	0.999959	FALSE
AN0956	5.94376	0.0633921	0.226063	0.0323476	0.975294	0.153181	0.999959	FALSE
AN0957	6.074	0.0495017	0.0937505	-0.10295	0.983036	0.618813	0.999959	FALSE
AN0958	6.17363	0.0370823	0.0689661	-0.0763416	0.993251	0.834131	0.999959	FALSE
AN0959	5.91039	0.0350033	-0.108926	-0.0103017	0.99176	0.575108	0.999959	FALSE
AN0960	5.8325	0.0710639	0.106945	0.00460796	0.974978	0.642489	0.999959	FALSE
AN0963	5.83575	0.0927068	-0.0501917	-0.0954047	0.936052	0.825577	0.999959	FALSE
AN0965	5.92798	0.269211	0.121992	-0.044268	0.604328	0.496848	0.999959	FALSE
AN0966	5.8174	-0.156418	-0.0162817	0.0648731	0.888866	0.969222	0.999959	FALSE
AN0967	6.16309	0.0884226	0.0112152	0.0700909	0.96524	0.976054	0.999959	FALSE
AN0968	6.03923	-0.0288683	-0.0111545	0.0016946	0.993251	0.973756	0.999959	FALSE
AN0969	5.83104	0.148517	-0.0569585	0.06656	0.83155	0.790749	0.999959	FALSE
AN0970	5.83388	0.0189564	0.0425177	0.0456354	0.994217	0.875428	0.999959	FALSE
AN0971	5.87983	-0.127165	-0.00772065	0.0204233	0.90085	0.980598	0.999959	FALSE
AN0973	6.25678	-0.0815711	-0.0757629	0.0664306	0.959311	0.744214	0.999959	FALSE
AN0974	5.93701	-0.0475803	0.0212973	0.00331385	0.988152	0.946352	0.999959	FALSE
AN0975	6.31546	-0.0795286	-0.0436543	0.211725	0.993251	0.9527	0.999959	FALSE
AN0976	6.27287	0.0176812	0.0670388	-0.0524672	0.994635	0.791485	0.999959	FALSE
AN0977	6.27844	0.122431	-0.204524	-0.37267	0.944522	0.304076	0.0651714	FALSE
AN0978	5.98558	0.0803563	0.0692183	-0.0100262	0.96524	0.789592	0.999959	FALSE
AN0979	6.33236	0.00421303	-0.15471	-0.155491	0.999344	0.450189	0.910215	FALSE
AN0980	5.90793	-0.0108593	-0.195924	-0.124415	0.997946	0.2463	0.999959	FALSE
AN0981	6.36909	-0.0815899	0.286424	0.236539	0.979572	0.195388	0.703251	FALSE
AN0982	5.97489	-0.0818133	0.112514	0.0704174	0.985597	0.776477	0.999959	FALSE
AN0983	5.79306	0.12202	0.0189044	-0.0368613	0.904058	0.949764	0.999959	FALSE
AN0984	5.80709	-0.0381314	0.00784193	-0.0150052	0.988613	0.979488	0.999959	FALSE
AN0985	5.88432	-0.121018	0.0524681	-0.00505519	0.932887	0.853681	0.999959	FALSE
AN0986	6.26786	-0.344553	0.299009	0.0357113	0.640766	0.130724	0.999959	FALSE
AN0987	5.90921	-0.0244467	0.102556	-0.0474322	0.994217	0.682437	0.999959	FALSE
AN0988	6.07054	0.0276356	0.188012	0.100567	0.994217	0.343008	0.999959	FALSE
AN0989	6.03766	0.1163	-0.0343938	-0.00758683	0.904333	0.893397	0.999959	FALSE
AN0990	5.78807	-0.0353769	-0.0970554	0.00356253	0.988613	0.537096	0.999959	FALSE
AN0991	5.80653	0.108461	-0.0137948	-0.0991702	0.9157	0.962744	0.999959	FALSE
AN0992	5.76355	-0.0402379	-0.011005	-0.00545378	0.988214	0.971657	0.999959	FALSE
AN0993	5.86103	0.0194139	0.107763	0.0635104	0.994217	0.51519	0.999959	FALSE
AN0995	5.86285	0.132858	0.0696265	-0.0404112	0.902491	0.786435	0.999959	FALSE
AN0996	5.96722	0.0288218	-0.199566	-0.0379024	0.993251	0.143844	0.999959	FALSE
AN0997	6.16383	0.0588284	0.191867	0.0553548	0.987587	0.340309	0.999959	FALSE
AN0998	5.91023	-0.0117997	0.0704437	0.0169553	0.997946	0.805381	0.999959	FALSE
AN0999	5.94222	-0.0367657	0.00862184	0.0267311	0.993251	0.98505	0.999959	FALSE
AN1000	5.95273	0.10741	0.129703	0.0276242	0.961319	0.626191	0.999959	FALSE
AN10002	5.83154	-0.12875	0.0912951	0.0201944	0.890991	0.656951	0.999959	FALSE
AN10003	5.85911	0.00342338	0.109757	0.059644	0.999344	0.585541	0.999959	FALSE
AN10005	5.90766	0.238276	0.00856024	0.0170071	0.822749	0.98505	0.999959	FALSE
AN10006	6.2811	-0.064136	-0.0449517	-0.171023	0.983036	0.896291	0.875362	FALSE
AN10007	5.99213	0.0675784	-0.06603	-0.084646	0.965756	0.757682	0.999959	FALSE
AN10008	6.05166	0.268931	-0.337112	0.0369207	0.775705	0.068297	0.999959	FALSE
AN10009	5.89721	-0.0206574	-0.0133292	0.0125902	0.994217	0.97023	0.999959	FALSE
AN1001	5.83893	0.202358	-0.0899039	0.0381957	0.838767	0.757607	0.999959	FALSE
AN10010	5.90244	0.225851	0.490512	0.0398077	0.96524	0.307289	0.999959	FALSE
AN10011	5.91046	0.0912209	0.0231497	-0.01321	0.959311	0.946388	0.999959	FALSE
AN10012	5.86855	0.0558608	0.0529003	0.0562424	0.979572	0.840874	0.999959	FALSE
AN10013	5.93862	0.0585469	0.158656	-0.0116538	0.979086	0.359844	0.999959	FALSE
AN10014	5.97387	-0.0764371	0.055012	-0.30023	0.992541	0.935809	0.906215	FALSE
AN10016	5.7917	-0.0481145	0.058922	0.0354556	0.983036	0.792288	0.999959	FALSE
AN10017	6.16082	-0.173664	-0.0183284	-0.0587926	0.852953	0.957839	0.999959	FALSE
AN10018	5.81424	-0.0345399	-0.0621528	-0.0245878	0.990093	0.776477	0.999959	FALSE
AN10019	6.03036	-0.135176	0.0841467	0.0791804	0.905884	0.737252	0.999959	FALSE
AN1002	6.1484	-0.0122864	-0.0167244	0.108607	0.997946	0.966054	0.999959	FALSE
AN10020	5.84926	-0.0123067	0.0946652	-0.00865385	0.99762	0.605632	0.999959	FALSE
AN10022	5.9535	-0.111404	0.0433586	0.0970081	0.921029	0.861382	0.999959	FALSE
AN10023	7.4223	-0.124404	-0.129164	0.0873119	0.93755	0.5745	0.999959	FALSE
AN10024	5.82596	0.0918719	0.00618672	0.0467009	0.939141	0.982929	0.999959	FALSE
AN10025	5.86162	0.172227	0.0790919	0.0568125	0.822749	0.724056	0.999959	FALSE
AN10026	5.86353	0.0758201	-0.036848	-0.0703951	0.972229	0.909359	0.999959	FALSE
AN10027	5.90315	0.151479	-0.0525902	-0.0292198	0.858153	0.836606	0.999959	FALSE
AN10028	5.82423	-0.120808	-0.0272901	-0.014579	0.927263	0.931029	0.999959	FALSE
AN10029	5.96362	0.134222	-0.112066	-0.0448152	0.949461	0.729788	0.999959	FALSE
AN1003	6.2564	0.0247112	0.188927	0.124133	0.994217	0.209275	0.961338	FALSE
AN10031	7.00214	-0.0649572	0.0910235	0.289845	0.975294	0.708812	0.128355	FALSE
AN10032	7.35736	-0.0739095	-0.0626501	-0.354223	0.975053	0.83888	0.0663	FALSE
AN10033	5.90026	-0.212209	-0.07528	-0.0414491	0.876336	0.848243	0.999959	FALSE
AN10035	5.88144	0.288147	0.00134983	0.0108339	0.768353	0.997578	0.999959	FALSE
AN10036	5.80393	0.0286548	0.0462368	0.0655869	0.992541	0.832631	0.999959	FALSE
AN10037	5.96369	0.172246	0.0333652	-0.023993	0.876336	0.926844	0.999959	FALSE
AN10039	5.82683	-0.0304047	0.0337581	0.00149066	0.993251	0.896291	0.999959	FALSE
AN1004	5.82467	-0.0589037	0.0115512	-0.0827508	0.972229	0.9693	0.999959	FALSE
AN10040	6.52287	0.444869	0.178081	0.0116708	0.248665	0.299818	0.999959	FALSE
AN10041	5.81914	-0.0619432	-0.0843041	-0.0413289	0.975053	0.700665	0.999959	FALSE
AN10042	5.87161	-0.180502	-0.167808	0.113245	0.865655	0.420662	0.999959	FALSE
AN10043	5.89179	-0.2731	-0.00959266	0.0102655	0.655201	0.979673	0.999959	FALSE
AN10045	5.80729	-0.0381436	-0.0204061	0.0229773	0.988613	0.938196	0.999959	FALSE
AN10046	6.01365	0.0650642	0.0928768	0.0665834	0.98373	0.759181	0.999959	FALSE
AN10047	5.78994	-0.030985	0.0126828	0.0297348	0.991188	0.964164	0.999959	FALSE
AN10048	5.84748	0.0970902	-0.0408345	0.142106	0.932887	0.85818	0.680573	FALSE
AN10049	6.17714	0.0297892	0.00111388	-0.0277923	0.994217	0.997578	0.999959	FALSE
AN1005	6.08451	-0.0106539	-0.00013854	-0.0306403	0.997946	0.999584	0.999959	FALSE
AN10050	6.93834	0.0188411	0.0262444	-0.211909	0.994878	0.939498	0.522761	FALSE
AN10051	5.82206	0.0270189	0.0131669	-0.00170353	0.993251	0.966054	0.999959	FALSE
AN10052	5.99606	0.045894	-0.0799933	0.0195515	0.994217	0.900142	0.999959	FALSE
AN10054	5.77759	-0.00896143	-0.0434652	0.0117076	0.997946	0.836878	0.999959	FALSE
AN10056	6.2136	0.0484016	0.0536414	0.00739152	0.983205	0.823054	0.999959	FALSE
AN10057	6.2279	-0.0492005	-0.0280155	0.126834	0.988214	0.933516	0.999959	FALSE
AN10058	5.92002	0.247105	0.113423	-0.0283072	0.626385	0.518964	0.999959	FALSE
AN10059	5.8653	-0.104541	0.02839	-0.0447835	0.898672	0.90208	0.999959	FALSE
AN1006	5.79342	-0.0945668	-0.0158353	-0.0132038	0.933452	0.951395	0.999959	FALSE
AN10060	6.33266	-0.13158	0.072202	0.217277	0.943271	0.832631	0.66492	FALSE
AN10061	5.82683	-0.095835	-0.048217	0.0198683	0.934658	0.836392	0.999959	FALSE
AN10062	5.93898	0.0314229	-0.111408	0.0361027	0.990985	0.447479	0.999959	FALSE
AN10063	5.84273	-0.0131351	0.0217505	0.00827993	0.996762	0.938196	0.999959	FALSE
AN10064	6.03277	0.231873	0.0791818	0.043951	0.675136	0.718215	0.999959	FALSE
AN10065	5.86318	0.0793892	0.0573144	-0.0179852	0.95177	0.788757	0.999959	FALSE
AN10066	6.04316	0.0468792	-0.074548	0.0316948	0.987587	0.743165	0.999959	FALSE
AN10067	5.84036	0.0135751	-0.0401888	0.0384832	0.995721	0.867865	0.999959	FALSE
AN10068	5.88759	-0.0955118	0.0548706	-0.0203127	0.957392	0.853426	0.999959	FALSE
AN10069	5.88283	0.0296873	0.046234	-0.0189566	0.994217	0.908392	0.999959	FALSE
AN1007	6.03801	0.154879	0.0203137	-0.019558	0.876294	0.951139	0.999959	FALSE
AN10070	5.87821	0.0287868	0.0130731	-0.0119367	0.994217	0.974827	0.999959	FALSE
AN10071	6.49739	-0.0262532	-0.093046	-0.130349	0.994217	0.671299	0.955155	FALSE
AN10072	5.80656	0.0314623	0.0189083	-0.0240896	0.993496	0.961194	0.999959	FALSE
AN10073	6.02925	0.0616579	0.0964754	0.0994403	0.985597	0.735682	0.999959	FALSE
AN10074	5.83666	-0.0186362	0.0112149	0.106017	0.994217	0.97215	0.999959	FALSE
AN10075	5.97882	0.0270755	-0.0670093	0.0156921	0.994217	0.836901	0.999959	FALSE
AN10076	5.86658	0.01582	0.0636312	-0.0750762	0.994878	0.787781	0.999959	FALSE
AN10077	6.13462	-0.0737137	0.0034867	-0.05485	0.975294	0.993573	0.999959	FALSE
AN10078	5.94932	0.0575515	-0.105675	-0.0115262	0.975294	0.567644	0.999959	FALSE
AN10079	5.89407	-0.163416	0.0193894	-0.0254687	0.876316	0.957335	0.999959	FALSE
AN1008	5.9609	0.0432759	-0.17555	-0.00565253	0.992764	0.435718	0.999959	FALSE
AN10080	5.88549	0.0184832	-0.107047	-0.0167035	0.994635	0.615241	0.999959	FALSE
AN10081	5.85203	0.0131464	0.0637395	0.031838	0.997946	0.8296	0.999959	FALSE
AN10082	5.7845	0.0407169	0.0140112	0.00508034	0.987305	0.957839	0.999959	FALSE
AN10083	5.83275	-0.0277984	0.0576416	-0.069622	0.993251	0.808451	0.999959	FALSE
AN10084	5.82956	-0.056588	0.00377929	-0.0472412	0.971626	0.989158	0.999959	FALSE
AN10085	5.79887	-0.0620461	0.0249989	-0.00354703	0.975053	0.934521	0.999959	FALSE
AN10086	5.90545	-0.185311	-0.0789056	0.00653726	0.797743	0.715449	0.999959	FALSE
AN10087	5.81686	0.0876812	0.0200622	-0.00045376	0.957392	0.949572	0.999959	FALSE
AN10088	5.79128	-0.0285914	-0.0162457	-0.0162617	0.993251	0.957839	0.999959	FALSE
AN10089	5.86783	-0.022435	-0.0397527	0.0760779	0.994217	0.866945	0.999959	FALSE
AN1009	5.96252	-0.152561	0.0323296	0.0355624	0.83155	0.896704	0.999959	FALSE
AN10091	6.00554	-0.25233	-0.078386	0.0287045	0.637683	0.724557	0.999959	FALSE
AN10092	5.90382	0.0515546	0.102492	0.0543892	0.985682	0.622499	0.999959	FALSE
AN10093	5.81723	-0.00069951	0.0874595	0.0293634	0.999958	0.654786	0.999959	FALSE
AN10094	6.17636	0.0379678	-0.0778778	0.0320291	0.991188	0.748922	0.999959	FALSE
AN10095	6.2091	-0.213397	0.0628342	0.0400162	0.822749	0.841531	0.999959	FALSE
AN10096	5.89212	0.122937	-0.0214894	0.0748131	0.911606	0.945254	0.999959	FALSE
AN10097	5.90566	0.110264	-0.149962	-0.0939657	0.932887	0.359301	0.999959	FALSE
AN10099	5.84545	0.00635518	0.148475	-0.0106231	0.997946	0.298119	0.999959	FALSE
AN1010	5.88836	-0.0701262	-0.063918	-0.104085	0.971045	0.792288	0.999959	FALSE
AN10100	5.96901	0.0376942	0.0913755	-0.0195103	0.993251	0.722999	0.999959	FALSE
AN10101	5.8378	0.0611802	0.0197059	0.00066591	0.975294	0.949939	0.999959	FALSE
AN10102	5.86189	0.0884757	-0.0631937	0.00188365	0.949461	0.782273	0.999959	FALSE
AN10103	6.06959	-0.0326122	0.00303981	0.0302435	0.991364	0.992034	0.999959	FALSE
AN10104	5.85429	0.0409868	0.0431338	-0.0788695	0.988613	0.876852	0.999959	FALSE
AN10105	5.864	0.0475321	-0.121486	-0.0566178	0.984924	0.471027	0.999959	FALSE
AN10106	5.92244	0.0215718	-0.0619275	-0.0268117	0.994217	0.807543	0.999959	FALSE
AN10107	5.9135	-0.0147434	-0.0995565	0.0241662	0.994878	0.578933	0.999959	FALSE
AN10108	5.91134	0.0479582	0.120039	0.13457	0.98373	0.475951	0.851999	FALSE
AN10109	5.83217	0.0969722	-0.0185844	0.00984705	0.932887	0.94632	0.999959	FALSE
AN1011	5.91214	-0.00169624	0.107492	0.0972231	0.999958	0.809549	0.999959	FALSE
AN10110	6.00344	0.104848	-0.08238	0.0508494	0.933452	0.685969	0.999959	FALSE
AN10111	5.92201	-0.0386323	-0.0226217	0.0770788	0.988613	0.931439	0.999959	FALSE
AN10112	6.28046	-0.259561	-0.0268011	-0.037438	0.527424	0.91396	0.999959	FALSE
AN10113	5.93456	0.0444966	-0.0344907	-0.0300104	0.988613	0.902811	0.999959	FALSE
AN10114	5.86009	0.116868	0.0810034	-0.0312215	0.934658	0.757047	0.999959	FALSE
AN10115	6.17401	-0.0915773	-0.107032	-0.0140059	0.973137	0.74502	0.999959	FALSE
AN10116	6.02126	0.133413	-0.0805512	-0.145084	0.856253	0.650948	0.636059	FALSE
AN10117	5.86576	-0.1224	-0.0926826	-0.00459266	0.911464	0.651518	0.999959	FALSE
AN10118	5.93286	-0.0217615	-0.0577563	0.0337469	0.994217	0.847644	0.999959	FALSE
AN10119	6.06615	-0.179298	-0.0985034	-0.0683912	0.797743	0.587262	0.999959	FALSE
AN1012	5.80021	0.151483	-0.0517654	-0.0631009	0.876336	0.854003	0.999959	FALSE
AN10120	5.95674	-0.0598904	-0.100642	-0.0166178	0.975677	0.631959	0.999959	FALSE
AN10121	6.10351	-0.0123995	-0.147589	-0.0352764	0.997946	0.498409	0.999959	FALSE
AN10122	5.82069	0.0362429	0.088129	-0.0511305	0.988613	0.614342	0.999959	FALSE
AN10124	5.79297	0.0439846	-0.0310139	0.0389939	0.988613	0.915869	0.999959	FALSE
AN10125	5.84355	0.158176	-0.0186725	0.0801227	0.85173	0.95133	0.999959	FALSE
AN10126	5.87551	0.0980795	-0.0146121	-0.0823584	0.948968	0.967131	0.999959	FALSE
AN10127	5.89685	0.038542	0.111807	0.0477078	0.988613	0.496848	0.999959	FALSE
AN10128	5.9761	-0.0674549	-0.0245062	-0.134188	0.960671	0.920246	0.690863	FALSE
AN10129	5.93322	-0.0479084	0.0162984	-0.0696212	0.989994	0.970374	0.999959	FALSE
AN1013	6.00395	-0.121676	-0.0920622	-0.0572861	0.950782	0.769737	0.999959	FALSE
AN10130	7.26871	0.162693	0.0541138	-0.0959364	0.821905	0.815152	0.999959	FALSE
AN10131	5.82232	-0.14435	-0.0364473	0.00751471	0.873497	0.896291	0.999959	FALSE
AN10132	6.10322	0.255253	0.0117129	-0.104086	0.753608	0.976537	0.999959	FALSE
AN10133	5.97842	-0.0982445	-0.10243	-0.0851533	0.943271	0.598735	0.999959	FALSE
AN10134	5.9472	0.0783333	0.0437012	0.1202	0.96524	0.875952	0.999959	FALSE
AN10135	5.9153	0.175189	0.215228	-0.0105048	0.838767	0.166181	0.999959	FALSE
AN10136	5.83653	0.0124428	-0.00975581	-0.0330138	0.997376	0.974827	0.999959	FALSE
AN10137	5.86894	-0.0391324	0.0312944	-0.118653	0.992541	0.928692	0.999959	FALSE
AN10138	5.85052	-0.0309692	0.0701493	-0.0410041	0.991364	0.721523	0.999959	FALSE
AN10139	6.04187	-0.430867	-0.121432	-0.00795498	0.0690429	0.344121	0.999959	FALSE
AN1014	5.94424	-0.0707077	0.130746	0.0200799	0.975053	0.542752	0.999959	FALSE
AN10140	6.1054	0.00212145	0.0325835	0.198436	0.99936	0.914906	0.470745	FALSE
AN10141	5.82714	0.0512998	0.0365447	-0.0650825	0.974442	0.862719	0.999959	FALSE
AN10142	6.30348	-0.212848	-0.0443397	-0.0858606	0.83155	0.899319	0.999959	FALSE
AN10143	5.86672	0.0714129	-0.0862404	0.0779805	0.971045	0.694089	0.999959	FALSE
AN10144	5.78375	0.192237	0.0325611	-0.0326514	0.830568	0.920835	0.999959	FALSE
AN10145	5.89119	0.210928	-0.0521955	-0.00483675	0.838767	0.879545	0.999959	FALSE
AN10146	5.805	-0.0351399	-0.0237752	-0.0407142	0.988613	0.921526	0.999959	FALSE
AN10147	5.86499	-0.0152614	-0.00416035	0.0112484	0.99492	0.989992	0.999959	FALSE
AN10148	5.86761	0.0805404	-0.0538472	0.0203469	0.957392	0.826911	0.999959	FALSE
AN10149	6.22857	-0.23098	0.169821	0.123424	0.831142	0.483924	0.999959	FALSE
AN1015	7.21013	-0.324503	0.00028386	0.364217	0.659594	0.999429	0.107995	FALSE
AN10150	6.32321	-0.205385	-0.189183	-0.0978872	0.715688	0.162582	0.999959	FALSE
AN10151	5.78745	0.0667798	-0.0457711	0.0181707	0.971045	0.853744	0.999959	FALSE
AN10152	5.81087	-0.0930424	-0.039794	-0.00296681	0.955648	0.89327	0.999959	FALSE
AN10153	6.04102	-0.247491	-0.0709248	-0.0831973	0.692415	0.785154	0.999959	FALSE
AN10154	5.82945	0.0745914	0.0159828	0.0377979	0.972229	0.966666	0.999959	FALSE
AN10155	6.05241	0.140353	-0.10173	0.136158	0.934352	0.732137	0.999959	FALSE
AN10156	6.10803	-0.120001	-0.165728	-0.0315688	0.881279	0.212031	0.999959	FALSE
AN10157	5.92766	0.0324476	0.0238295	-0.110931	0.993251	0.937631	0.999959	FALSE
AN10158	5.88887	0.0325374	0.108929	-0.024905	0.991501	0.532012	0.999959	FALSE
AN10159	5.87619	0.15003	0.100536	0.0689076	0.904271	0.701897	0.999959	FALSE
AN1016	5.96778	0.111724	0.150301	0.0329308	0.96524	0.599219	0.999959	FALSE
AN10162	5.86471	0.0451708	-0.00356469	-0.00654454	0.988214	0.9916	0.999959	FALSE
AN10163	5.96028	-0.0651425	-0.121064	-0.0450204	0.975053	0.541878	0.999959	FALSE
AN10164	7.14576	0.0392357	0.01485	0.0814386	0.990722	0.966666	0.999959	FALSE
AN10165	5.81525	-0.047887	-0.00479546	0.0372045	0.983036	0.988273	0.999959	FALSE
AN10166	6.04922	0.0569501	0.227506	0.227171	0.988214	0.240473	0.553564	FALSE
AN10167	5.83409	0.0136928	-0.00879178	0.0253952	0.997946	0.980598	0.999959	FALSE
AN10169	5.82931	-0.0679709	-0.0194792	-0.0303128	0.967203	0.946352	0.999959	FALSE
AN1017	6.18401	0.139691	0.247184	0.181286	0.934658	0.212318	0.88362	FALSE
AN10170	6.00803	-0.0488224	-0.209325	0.00814936	0.988613	0.261961	0.999959	FALSE
AN10171	5.94434	0.0308917	-0.0802174	-0.0259845	0.994217	0.795329	0.999959	FALSE
AN10172	6.00071	0.0209291	-0.065328	0.0421427	0.994217	0.758756	0.999959	FALSE
AN10173	5.98212	-0.112994	0.255673	0.0595766	0.934658	0.0884351	0.999959	FALSE
AN10174	6.03558	0.125472	0.0281863	-0.0702141	0.934352	0.935809	0.999959	FALSE
AN10175	5.99288	-0.0325382	0.104495	0.044506	0.994217	0.749335	0.999959	FALSE
AN10176	5.91268	0.246895	0.513613	-0.00792745	0.952594	0.212076	0.999959	FALSE
AN10177	6.09877	-0.106281	-0.15366	0.0427529	0.942215	0.387526	0.999959	FALSE
AN10178	5.91596	0.0149482	-0.0321347	-0.13207	0.997309	0.919131	0.963072	FALSE
AN10179	5.96506	-0.0974319	0.0478018	-0.0317963	0.934177	0.83629	0.999959	FALSE
AN1018	6.08526	-0.0755066	-0.157063	0.0957987	0.96524	0.323599	0.999959	FALSE
AN10180	5.87512	0.0775962	0.0399487	0.0685295	0.957392	0.870766	0.999959	FALSE
AN10181	6.77923	-0.0273844	0.247184	0.196056	0.993251	0.0635212	0.383373	FALSE
AN10182	6.1085	-0.0213789	0.0506203	-0.00463994	0.994217	0.875382	0.999959	FALSE
AN10183	5.81494	0.0234689	0.0006258	-0.0423601	0.993496	0.998213	0.999959	FALSE
AN10184	5.88093	0.0927108	0.0141707	-0.00968569	0.940874	0.96182	0.999959	FALSE
AN10185	6.04131	-0.117211	0.211797	0.140656	0.950782	0.290824	0.999959	FALSE
AN10186	5.89635	0.0123766	-0.0555623	-0.0718417	0.997376	0.807543	0.999959	FALSE
AN10187	5.88477	0.0149801	0.0539296	0.0654601	0.994217	0.789426	0.999959	FALSE
AN10188	5.89092	-0.0265422	-0.0777932	0.0730214	0.993251	0.712007	0.999959	FALSE
AN10189	5.84495	0.165656	-0.0831278	0.025196	0.778291	0.614153	0.999959	FALSE
AN1019	6.39834	-0.280923	0.0470639	0.0985999	0.637287	0.873329	0.999959	FALSE
AN10190	5.86094	-0.102858	0.0122237	-0.00763197	0.953841	0.975127	0.999959	FALSE
AN10191	6.00547	-0.218617	-0.0572984	-0.0251109	0.715688	0.818041	0.999959	FALSE
AN10192	5.86784	-0.0921392	0.0604893	0.0244011	0.966419	0.850423	0.999959	FALSE
AN10193	5.95503	-0.27896	0.238379	-0.00802965	0.601057	0.0970351	0.999959	FALSE
AN10194	6.08639	0.00273347	-0.0840233	-0.0948158	0.999344	0.696505	0.999959	FALSE
AN10195	6.50077	-0.423327	-0.199676	-0.0337417	0.42593	0.304346	0.999959	FALSE
AN10196	5.93816	-0.0676181	0.266428	-0.0835077	0.98373	0.176886	0.999959	FALSE
AN10197	6.35505	0.467322	0.100499	-0.0228912	0.479195	0.775888	0.999959	FALSE
AN10199	5.90621	0.132739	-0.177761	0.055122	0.890991	0.258131	0.999959	FALSE
AN1020	6.13373	0.0163945	0.222947	0.170923	0.995516	0.159148	0.716073	FALSE
AN10200	5.9113	0.0385635	0.0630789	0.0718325	0.988613	0.775207	0.999959	FALSE
AN10201	5.98059	-0.296483	-0.153345	0.0156043	0.659612	0.483059	0.999959	FALSE
AN10203	5.96812	0.0104813	0.00608787	0.100378	0.997946	0.98505	0.999959	FALSE
AN10204	6.17771	0.0187972	0.188942	0.0911344	0.994217	0.226182	0.999959	FALSE
AN10205	5.85014	0.0033032	-0.027127	-0.0769011	0.999344	0.918081	0.999959	FALSE
AN10206	5.96116	0.286306	0.162533	-0.082939	0.557372	0.305855	0.999959	FALSE
AN10207	5.85768	0.0419898	0.0458927	0.0438129	0.988613	0.861976	0.999959	FALSE
AN10208	5.86772	0.132797	-0.0219283	0.037957	0.941949	0.957335	0.999959	FALSE
AN10209	5.78282	-0.0908671	0.0841948	0.0352461	0.964093	0.755364	0.999959	FALSE
AN1021	6.09951	-0.125653	0.153304	0.13307	0.949461	0.537303	0.999959	FALSE
AN10210	5.8812	0.145801	-0.0370202	-0.0433137	0.854244	0.884046	0.999959	FALSE
AN10211	5.84177	-0.00899617	-0.0831219	-0.0378608	0.997946	0.66987	0.999959	FALSE
AN10212	5.88099	-0.00933571	-0.0321794	-0.0577205	0.997946	0.908132	0.999959	FALSE
AN10213	6.22692	0.0879576	0.0647614	0.0944491	0.96524	0.825389	0.999959	FALSE
AN10214	6.10125	-0.217236	-0.0113381	-0.0579072	0.676808	0.971641	0.999959	FALSE
AN10215	6.02582	-0.207527	-0.174131	-0.0366735	0.838767	0.414724	0.999959	FALSE
AN10216	6.1687	-0.118972	-0.157799	-0.163133	0.949461	0.484532	0.930155	FALSE
AN10217	6.39555	0.473959	0.179592	0.195843	0.20625	0.292239	0.523203	FALSE
AN10218	5.82551	-0.165396	0.118335	0.00396543	0.818188	0.462513	0.999959	FALSE
AN10219	6.95459	-0.0391664	-0.0284358	-0.026653	0.993251	0.947381	0.999959	FALSE
AN1022	6.02745	0.101843	0.147155	0.118975	0.96524	0.559237	0.999959	FALSE
AN10220	6.13982	-0.108211	-0.0756803	-0.076867	0.937748	0.759024	0.999959	FALSE
AN10221	5.87029	-0.0884783	-0.0107694	-0.0187083	0.959311	0.976146	0.999959	FALSE
AN10224	5.82678	0.0728548	0.00147798	0.0333444	0.96524	0.996927	0.999959	FALSE
AN10225	5.94687	-0.211351	-0.11031	-0.0448427	0.768494	0.582626	0.999959	FALSE
AN10226	5.83332	0.102023	-0.111051	0.0508133	0.891071	0.402075	0.999959	FALSE
AN10227	6.00933	-0.0851857	0.246047	0.0581842	0.974978	0.231639	0.999959	FALSE
AN10228	6.04388	-0.0979523	0.196594	0.105228	0.95177	0.23107	0.999959	FALSE
AN10229	6.24239	0.186562	-0.186484	0.048155	0.839281	0.316911	0.999959	FALSE
AN1023	5.9109	-0.157047	-0.278686	-0.0182766	0.867883	0.0577967	0.999959	FALSE
AN10230	6.00219	-0.126188	0.0306568	0.0850506	0.949461	0.938289	0.999959	FALSE
AN10231	5.84541	0.132415	-0.140264	0.0177911	0.881279	0.393217	0.999959	FALSE
AN10232	5.91414	-0.0534582	0.086475	-0.00594681	0.983036	0.69953	0.999959	FALSE
AN10233	5.89892	-0.0204261	0.132956	0.0695502	0.994217	0.434177	0.999959	FALSE
AN10234	5.91872	-0.0922551	0.0746421	0.0431932	0.96524	0.79331	0.999959	FALSE
AN10235	5.9392	-0.00019729	0.0256587	-0.108778	0.999958	0.935104	0.999959	FALSE
AN10236	5.87587	-0.209517	0.01873	-0.131571	0.701812	0.946397	0.841821	FALSE
AN10237	6.05913	-0.201503	0.333976	0.226184	0.9157	0.173008	0.892141	FALSE
AN10239	5.86944	0.0566094	-0.0451158	-0.0729457	0.975053	0.850665	0.999959	FALSE
AN1024	6.00208	0.31086	0.115963	-0.0460963	0.564167	0.582457	0.999959	FALSE
AN10240	5.93405	0.0855321	0.0195291	0.0788312	0.971045	0.959932	0.999959	FALSE
AN10241	5.96271	0.0064401	0.137689	0.0474802	0.998356	0.428883	0.999959	FALSE
AN10242	5.89525	0.183617	0.00672508	-0.00516796	0.830146	0.98505	0.999959	FALSE
AN10243	5.89914	0.224865	0.134871	-0.0379121	0.623234	0.334035	0.999959	FALSE
AN10244	5.79685	-0.2153	-0.040834	0.0122207	0.717265	0.875952	0.999959	FALSE
AN10245	5.82432	0.183825	0.00445975	0.0715724	0.749951	0.988273	0.999959	FALSE
AN10246	5.83637	0.0679876	0.097213	0.00796388	0.96524	0.56337	0.999959	FALSE
AN10247	5.83225	-0.145593	0.161701	0.00247038	0.865655	0.300102	0.999959	FALSE
AN10248	5.80059	0.0251584	0.109766	0.0172137	0.993251	0.500274	0.999959	FALSE
AN10249	5.92186	-0.170149	0.0570586	0.12585	0.870498	0.850117	0.999959	FALSE
AN1025	5.96049	-0.177834	-0.0985343	-0.0505624	0.815346	0.611131	0.999959	FALSE
AN10250	5.86708	0.201603	0.219068	0.133618	0.806967	0.166099	0.960344	FALSE
AN10251	6.51141	0.264413	0.0661754	0.0281544	0.760806	0.840888	0.999959	FALSE
AN10252	6.11804	-0.115636	-0.148308	0.122037	0.943271	0.471931	0.999959	FALSE
AN10253	5.82142	0.037505	0.0699273	-0.0247296	0.988613	0.757789	0.999959	FALSE
AN10254	5.84144	0.156996	-0.00093122	-0.0164717	0.854244	0.997578	0.999959	FALSE
AN10255	5.83568	0.130292	-0.0270249	0.0542484	0.919755	0.935288	0.999959	FALSE
AN10256	5.82999	-0.100513	0.00355411	0.0333526	0.934177	0.990372	0.999959	FALSE
AN10257	5.8281	0.0203334	0.0896391	-0.018055	0.994217	0.678904	0.999959	FALSE
AN10258	5.87591	-0.0289513	-0.084281	0.0328632	0.993251	0.691416	0.999959	FALSE
AN10259	5.83602	-0.106801	-0.0140763	-0.0267977	0.934177	0.966666	0.999959	FALSE
AN1026	6.05322	-0.100851	0.0423166	0.0247172	0.955719	0.896291	0.999959	FALSE
AN10260	6.03411	0.0379693	0.030929	0.165088	0.993251	0.938289	0.965897	FALSE
AN10262	5.87265	0.042223	0.0196922	-0.0348914	0.988613	0.947833	0.999959	FALSE
AN10263	5.82336	0.124479	0.0019562	-0.0179088	0.924047	0.996356	0.999959	FALSE
AN10264	6.09922	0.0907016	0.0336875	0.173199	0.957392	0.912984	0.681988	FALSE
AN10265	6.01615	-0.221633	0.00048316	0.0127304	0.67236	0.998711	0.999959	FALSE
AN10266	6.43566	0.155116	-0.136088	-0.0595787	0.838767	0.393217	0.999959	FALSE
AN10267	5.90539	0.0167472	0.0433638	-0.00859014	0.997376	0.897475	0.999959	FALSE
AN10268	5.88605	-0.176946	0.0099111	-0.0472953	0.812457	0.975351	0.999959	FALSE
AN10269	6.02461	0.0889207	0.112376	0.227605	0.972229	0.685819	0.583634	FALSE
AN1027	5.9726	0.229638	-0.0388891	-0.0148742	0.802522	0.910359	0.999959	FALSE
AN10270	5.8913	0.0860678	-0.015663	0.0315004	0.946367	0.95396	0.999959	FALSE
AN10272	5.84966	0.0798534	0.00565652	-0.0298551	0.959311	0.986563	0.999959	FALSE
AN10273	6.05539	0.232552	0.0630113	0.218473	0.821905	0.853681	0.651265	FALSE
AN10274	5.88381	0.0775831	0.109978	0.0195891	0.955648	0.496653	0.999959	FALSE
AN10275	5.82455	0.0512804	0.0241507	0.0923713	0.974978	0.919131	0.999959	FALSE
AN10276	6.15456	-0.245395	0.133524	0.0708501	0.743383	0.537626	0.999959	FALSE
AN10277	5.79331	0.0623675	0.0357645	0.00991072	0.98373	0.920746	0.999959	FALSE
AN10278	6.05244	-0.0199943	-0.15167	0.0247698	0.994217	0.34702	0.999959	FALSE
AN10279	6.28666	-0.122072	-0.0265762	0.0601952	0.887385	0.920746	0.999959	FALSE
AN1028	5.92183	0.0231466	-0.0853604	0.0541126	0.994217	0.758149	0.999959	FALSE
AN10280	6.06165	-0.172019	-0.0995532	-0.00011161	0.849637	0.662526	0.999959	FALSE
AN10281	5.97197	-0.157948	-0.114859	0.054113	0.817521	0.449052	0.999959	FALSE
AN10283	5.9648	-0.340126	-0.048853	-0.0253553	0.611816	0.886556	0.999959	FALSE
AN10284	5.92763	0.0448448	-0.119267	-0.156325	0.988613	0.52696	0.748875	FALSE
AN10286	5.81073	-0.0837345	0.0810251	0.0542157	0.95177	0.67922	0.999959	FALSE
AN10287	5.83177	0.0805871	0.0789737	0.081135	0.949631	0.659037	0.999959	FALSE
AN10288	5.87912	-0.0265153	-0.074153	-0.0651937	0.993251	0.738692	0.999959	FALSE
AN1029	5.94435	0.114167	0.436084	0.098689	0.991188	0.414177	0.999959	FALSE
AN10290	5.98173	0.0479495	0.123423	-0.163997	0.988613	0.587213	0.866795	FALSE
AN10291	5.90242	-0.0322349	-0.12272	-0.0623209	0.991364	0.435646	0.999959	FALSE
AN10292	5.79479	0.152663	0.0513129	-0.0384232	0.838767	0.832649	0.999959	FALSE
AN10293	6.53302	-0.043065	0.0784969	0.043835	0.988613	0.73898	0.999959	FALSE
AN10294	5.83428	0.120011	0.0436132	-0.0358578	0.875796	0.841046	0.999959	FALSE
AN10295	5.94002	-0.0647365	-0.0538835	-0.0522859	0.974978	0.840031	0.999959	FALSE
AN10297	5.85558	-0.0784425	0.116175	0.00658505	0.96524	0.531766	0.999959	FALSE
AN10298	5.92383	-0.129833	-0.112065	0.0450615	0.876316	0.50297	0.999959	FALSE
AN10299	5.8254	0.0472913	0.034597	-0.0268684	0.984834	0.895141	0.999959	FALSE
AN1030	5.89299	0.0770712	-0.149702	0.186517	0.964093	0.345663	0.452046	FALSE
AN10300	5.87571	-0.0216405	-0.0294781	-0.0381411	0.994217	0.90253	0.999959	FALSE
AN10301	5.83882	0.0567068	0.0259223	0.023775	0.983036	0.936718	0.999959	FALSE
AN10302	5.87234	0.188654	-0.122803	0.00822412	0.822749	0.545034	0.999959	FALSE
AN10303	6.10521	0.0263064	0.381013	0.0910345	0.994217	0.0504884	0.999959	FALSE
AN10304	5.79866	0.0936685	-0.0114508	0.0306608	0.941816	0.971491	0.999959	FALSE
AN10306	5.92662	0.036832	0.0516898	-0.100269	0.993251	0.861046	0.999959	FALSE
AN10307	5.88821	-0.0219605	-0.115707	-0.017245	0.994635	0.661453	0.999959	FALSE
AN10308	5.82821	-0.0404732	-0.00318096	0.019229	0.988613	0.99185	0.999959	FALSE
AN10309	5.82857	-0.126516	0.0793708	0.0613853	0.892027	0.715799	0.999959	FALSE
AN1031	5.80034	-0.169935	0.0114714	-0.0111483	0.865655	0.975979	0.999959	FALSE
AN10310	5.8913	-0.071713	0.04353	0.0992107	0.955648	0.83888	0.988778	FALSE
AN10311	10.8846	0.0223786	0.0179019	0.0244141	0.994217	0.956427	0.999959	FALSE
AN10312	5.90484	0.0170091	0.0170166	0.0116194	0.997873	0.970158	0.999959	FALSE
AN10313	5.92353	-0.0224383	0.0795806	-0.0526861	0.994217	0.753808	0.999959	FALSE
AN10314	9.04881	0.0191905	0.0873004	0.0606846	0.994217	0.689405	0.999959	FALSE
AN10315	5.83245	-0.0616906	-0.145588	0.00151935	0.971045	0.298773	0.999959	FALSE
AN10316	5.94819	-0.22812	0.113882	0.0556885	0.583399	0.410023	0.999959	FALSE
AN10317	5.8491	-0.0391359	-0.0375566	0.0194022	0.993251	0.919131	0.999959	FALSE
AN10318	5.9554	0.0653294	0.221906	0.243525	0.993251	0.580333	0.999959	FALSE
AN10319	5.84621	0.0628554	-0.0653814	-0.0542098	0.975053	0.794868	0.999959	FALSE
AN1032	5.95678	-0.140644	0.00199293	0.121214	0.862603	0.995306	0.919826	FALSE
AN10320	5.95625	-0.0817856	-0.137869	0.0392658	0.957392	0.410783	0.999959	FALSE
AN10321	5.86796	0.0671564	-0.071563	0.0127715	0.97235	0.766874	0.999959	FALSE
AN10322	5.90448	0.0153276	-0.0477064	0.0501734	0.994878	0.848949	0.999959	FALSE
AN10323	5.90721	-0.0873317	0.0627994	-0.0221659	0.966419	0.83629	0.999959	FALSE
AN10324	6.28256	0.0807257	-0.14547	-0.0300986	0.941949	0.228385	0.999959	FALSE
AN10325	5.90145	-0.0310786	-0.03894	-0.0934369	0.993251	0.882016	0.999959	FALSE
AN10326	6.63532	0.144329	0.0855954	-0.0313769	0.905613	0.754157	0.999959	FALSE
AN10327	5.96941	0.196341	0.0259323	0.275131	0.876394	0.951395	0.427442	FALSE
AN10329	6.24533	-0.10865	-0.0581149	-0.0886039	0.934658	0.825724	0.999959	FALSE
AN1033	5.79123	0.047923	-0.0153673	0.0467011	0.975294	0.950623	0.999959	FALSE
AN10330	5.92806	-0.00549523	-0.0142712	-0.00705477	0.998356	0.959723	0.999959	FALSE
AN10331	5.88589	-0.0049379	-0.00174555	0.0564808	0.999071	0.996927	0.999959	FALSE
AN10332	5.83972	-0.0149903	0.0169	-0.0585853	0.996762	0.960181	0.999959	FALSE
AN10333	5.80072	0.0514311	0.0215629	-0.0295565	0.978096	0.937557	0.999959	FALSE
AN10334	5.85216	0.0555638	-0.00205442	-0.0367317	0.988214	0.996484	0.999959	FALSE
AN10336	5.94787	-0.00961925	0.00150922	-0.0227379	0.997946	0.997331	0.999959	FALSE
AN10337	6.45052	0.222149	-0.111772	0.0752857	0.775705	0.611131	0.999959	FALSE
AN10338	6.08983	-0.142937	-0.0241165	-0.071344	0.876394	0.938196	0.999959	FALSE
AN10339	5.9495	-0.0370712	-0.0936136	-0.106748	0.99098	0.644078	0.999959	FALSE
AN1034	5.79413	0.0834203	0.0452279	0.0648414	0.943271	0.834729	0.999959	FALSE
AN10340	5.94657	-0.163594	-0.0622366	-0.0113761	0.865655	0.825577	0.999959	FALSE
AN10341	6.12104	-0.151612	-0.0986999	0.0730407	0.905613	0.716596	0.999959	FALSE
AN10342	6.10828	0.122775	0.089274	0.0531083	0.881279	0.619111	0.999959	FALSE
AN10343	5.85661	0.0977043	0.131016	-0.0652491	0.96524	0.611131	0.999959	FALSE
AN10344	5.88627	0.0605289	0.0480707	0.0856392	0.975677	0.863438	0.999959	FALSE
AN10345	5.83842	0.105325	0.0351558	0.0302939	0.927357	0.88719	0.999959	FALSE
AN10346	5.84541	0.0446749	0.0741747	-0.0556008	0.990722	0.799547	0.999959	FALSE
AN10347	5.91129	0.206984	0.0565451	0.0342017	0.833501	0.861889	0.999959	FALSE
AN10348	5.90524	-0.0302937	0.11074	-0.0010637	0.993251	0.626191	0.999959	FALSE
AN10349	5.88834	0.0749643	0.0199972	-0.0946224	0.982193	0.966666	0.999959	FALSE
AN1035	5.8639	0.0497215	-0.161899	-0.0351046	0.986662	0.327436	0.999959	FALSE
AN10350	6.09486	-0.0953091	0.195049	0.324973	0.979572	0.545451	0.470745	FALSE
AN10351	6.03575	-0.178999	-0.145945	-0.0548207	0.865655	0.510619	0.999959	FALSE
AN10352	5.92786	0.124797	0.0517114	0.0311045	0.946367	0.882037	0.999959	FALSE
AN10353	5.92653	0.0186783	-0.017032	-0.0318918	0.994217	0.949572	0.999959	FALSE
AN10354	5.88073	0.0379947	-0.0491514	-0.0667258	0.993251	0.88021	0.999959	FALSE
AN10355	6.25351	0.0258728	-0.00388366	0.12311	0.993684	0.9901	0.960344	FALSE
AN10357	5.96068	-0.0074651	0.175936	0.0654181	0.998356	0.359555	0.999959	FALSE
AN10358	6.46353	0.210893	-0.185386	-0.128615	0.637683	0.114283	0.733751	FALSE
AN10359	5.88184	0.295272	0.00170554	0.00533616	0.481234	0.996356	0.999959	FALSE
AN1036	6.26183	0.0667295	-0.0282226	0.120875	0.972229	0.920746	0.960344	FALSE
AN10360	6.00957	0.037493	-0.0162401	-0.0790804	0.988613	0.956831	0.999959	FALSE
AN10361	5.96307	-0.30784	0.111113	0.166318	0.619827	0.633774	0.84397	FALSE
AN10362	5.90019	-0.0847937	0.0903921	-0.015239	0.950782	0.624539	0.999959	FALSE
AN10363	5.99256	-0.180503	-0.313188	-0.14015	0.865655	0.0602895	0.999959	FALSE
AN10365	5.97135	-0.100882	-0.15185	0.00613625	0.934658	0.325533	0.999959	FALSE
AN10366	5.86776	0.0732587	0.0983173	-0.0591079	0.959311	0.560628	0.999959	FALSE
AN10367	5.94281	-0.00787163	-0.0224885	-0.138255	0.997946	0.941886	0.892141	FALSE
AN10368	5.90658	-0.158761	0.0861632	0.107009	0.849637	0.693319	0.999959	FALSE
AN10369	5.97542	0.380801	0.0672267	0.0795014	0.282161	0.769434	0.999959	FALSE
AN1037	6.61893	0.0243453	0.125276	-0.0558304	0.994217	0.516581	0.999959	FALSE
AN10370	6.14805	-0.0137506	0.16483	0.296991	0.997946	0.388099	0.133347	FALSE
AN10371	5.86844	-0.0479977	0.130341	0.052046	0.987026	0.451225	0.999959	FALSE
AN10372	5.81231	-0.037187	0.0138279	0.0299354	0.988464	0.957839	0.999959	FALSE
AN10373	6.04108	-0.0217105	0.0817043	-0.0110994	0.994217	0.751621	0.999959	FALSE
AN10374	6.17396	0.0380529	0.0560053	-0.0398687	0.993251	0.853681	0.999959	FALSE
AN10375	5.75753	0.0496982	0.0274007	-0.0539052	0.982704	0.920515	0.999959	FALSE
AN10376	5.82696	0.139968	-0.0274188	-0.0264089	0.922444	0.938289	0.999959	FALSE
AN10378	6.29543	-0.189088	0.0592265	-0.163273	0.8463	0.847975	0.884728	FALSE
AN10379	5.97873	-0.196747	-0.132938	0.0839356	0.780368	0.437408	0.999959	FALSE
AN1038	5.88189	-0.143307	-0.130619	-0.0427313	0.863215	0.420929	0.999959	FALSE
AN10381	5.99063	0.303356	-0.131954	0.0267106	0.597736	0.514152	0.999959	FALSE
AN10382	6.05994	0.204783	0.199899	0.174481	0.83418	0.306735	0.848782	FALSE
AN10383	5.88937	-0.103525	-0.111011	-0.0155146	0.932887	0.52049	0.999959	FALSE
AN10384	5.85698	0.186018	0.0519884	-0.02922	0.768152	0.82345	0.999959	FALSE
AN10385	5.93638	0.283764	0.0524331	0.0138	0.444554	0.803309	0.999959	FALSE
AN10386	5.82814	-0.20827	0.0690343	0.0570915	0.815346	0.806799	0.999959	FALSE
AN10387	5.8507	0.0405109	0.0123676	-0.0671908	0.988613	0.971857	0.999959	FALSE
AN10388	5.8357	-0.00190956	0.0864133	0.0693744	0.99936	0.643796	0.999959	FALSE
AN10389	5.8101	0.125564	0.0645891	-0.0115329	0.890991	0.782496	0.999959	FALSE
AN1039	6.00968	-0.124396	0.121805	-0.0744108	0.875921	0.414724	0.999959	FALSE
AN10390	5.81448	0.00198179	-0.0191867	-0.0474348	0.999344	0.939826	0.999959	FALSE
AN10392	6.15182	0.244925	0.225906	0.0316588	0.638809	0.0970351	0.999959	FALSE
AN10393	5.85058	-0.163585	0.00944978	-0.041296	0.847807	0.979071	0.999959	FALSE
AN10394	5.84642	0.0899388	-0.114822	-0.031587	0.971045	0.668635	0.999959	FALSE
AN10395	6.06632	-0.0341699	-0.16031	-0.129593	0.994217	0.537169	0.999959	FALSE
AN10396	6.33656	-0.225375	0.327125	0.0931956	0.821905	0.0638893	0.999959	FALSE
AN10397	5.97445	-0.308648	-0.0572691	0.0423167	0.443117	0.799326	0.999959	FALSE
AN10398	6.36309	-0.361555	-0.25427	0.0888683	0.443117	0.0947345	0.999959	FALSE
AN10399	5.93102	0.154934	0.158055	-0.0391524	0.876394	0.399268	0.999959	FALSE
AN1040	5.90731	0.162402	0.0141057	0.0258735	0.797743	0.957839	0.999959	FALSE
AN10400	5.9263	0.0876237	-0.121993	-0.156944	0.974727	0.676219	0.999959	FALSE
AN10401	5.81444	0.0417713	0.068207	-0.0476149	0.989287	0.796012	0.999959	FALSE
[truncated: 8,657 more rows]
